# Supplementary material for: Critical Leaf Magnesium Thresholds and the Impact of Magnesium on Plant Growth and Photo-Oxidative Defense: A Systematic Review and Meta-Analysis From 70 Years of Research
Source: Front Plant Sci. 2019 Jun 18;10:766. doi: 10.3389/fpls.2019.00766 (PMC6592071; doi:10.3389/fpls.2019.00766)
Supplement: Supplementary file 1 [file Table_1.XLSX]

## Sheet: legend
Supplement 1: Raw data used for calculating effect sizes during the meta-analysis
abbreviation	explanation
yi	effect size (log response ratio; ln(mean.e/mean.c))
vi	variance of the effect size
mean.e	mean value treatment (Mg supply)
se.e	standard error treatment (Mg supply)
n.e	sample size treatment (Mg supply)
mean.c	mean value control (Mg deficiency)
se.c	standard error control (Mg deficiency)
n.c	sample size control (Mg deficiency)
mg.class	different level of Mg addition
cult.method_before onset	cultivation method before the introduction of Mg treatments
age_onset.treat	plant age at the onset of Mg treatments

## Sheet: effect sizes_growth
Reference	species	cult.method_before onset	age_onset.treat	mg.class	measure	measure.unit	plant.part	mean.e	se.e	n.e	mean.c	se.c	n.c	yi	vi
Austin et al 1994	taro	unfertilized	young	low	biomass	g	leaf	5.9	0.581378	5	3	0.178885	5	0.67634	0.0132528
Austin et al 1994	taro	unfertilized	young	med	biomass	g	leaf	6.6	0.402492	5	3	0.178885	5	0.788457	0.00726547
Austin et al 1994	taro	unfertilized	young	med	biomass	g	leaf	6.9	0.581378	5	3	0.178885	5	0.832909	0.0106457
Austin et al 1994	taro	unfertilized	young	high	biomass	g	leaf	6.2	0.223607	5	3	0.178885	5	0.725937	0.00486086
Austin et al 1994	taro	unfertilized	young	very high	biomass	g	leaf	5.6	0.223607	5	3	0.178885	5	0.624154	0.00515556
Austin et al 1994	taro	unfertilized	young	low	biomass	g	leaf	3.6	0.447214	5	1.7	0.0894427	5	0.750306	0.0181855
Austin et al 1994	taro	unfertilized	young	med	biomass	g	leaf	4.3	0.402492	5	1.7	0.0894427	5	0.927987	0.0115082
Austin et al 1994	taro	unfertilized	young	med	biomass	g	leaf	3.5	0.357771	5	1.7	0.0894427	5	0.722135	0.0132305
Austin et al 1994	taro	unfertilized	young	high	biomass	g	leaf	4	0.178885	5	1.7	0.0894427	5	0.855666	0.00477073
Austin et al 1994	taro	unfertilized	young	very high	biomass	g	leaf	3.9	0.178885	5	1.7	0.0894427	5	0.830348	0.00487474
Austin et al 1994	taro	unfertilized	young	low	biomass	g	leaf	2.4	0.134164	5	1.3	0.0447214	5	0.613104	0.00430079
Austin et al 1994	taro	unfertilized	young	med	biomass	g	leaf	2.3	0.223607	5	1.3	0.0447214	5	0.570545	0.0106685
Austin et al 1994	taro	unfertilized	young	med	biomass	g	leaf	3.4	0.31305	5	1.3	0.0447214	5	0.961411	0.00965826
Austin et al 1994	taro	unfertilized	young	high	biomass	g	leaf	2.2	0.0894427	5	1.3	0.0447214	5	0.526093	0.00282
Austin et al 1994	taro	unfertilized	young	very high	biomass	g	leaf	1.7	0.0894427	5	1.3	0.0447214	5	0.268264	0.00392426
Austin et al 1994	taro	unfertilized	young	low	biomass	g	total	16.8	1.43108	5	9	0.536656	5	0.624154	0.0108109
Austin et al 1994	taro	unfertilized	young	med	biomass	g	total	17.5	1.43108	5	9	0.536656	5	0.664976	0.0102421
Austin et al 1994	taro	unfertilized	young	med	biomass	g	total	20.8	1.78885	5	9	0.536656	5	0.837728	0.0109532
Austin et al 1994	taro	unfertilized	young	high	biomass	g	total	17	0.536656	5	9	0.536656	5	0.635989	0.00455337
Austin et al 1994	taro	unfertilized	young	very high	biomass	g	total	15.4	0.491935	5	9	0.536656	5	0.537143	0.00457623
Austin et al 1994	taro	unfertilized	young	low	biomass	g	root	2.7	0.31305	5	1.2	0.178885	5	0.81093	0.035661
Austin et al 1994	taro	unfertilized	young	med	biomass	g	root	3.3	0.447214	5	1.2	0.178885	5	1.0116	0.0405702
Austin et al 1994	taro	unfertilized	young	med	biomass	g	root	3.9	0.31305	5	1.2	0.178885	5	1.17865	0.0286633
Austin et al 1994	taro	unfertilized	young	high	biomass	g	root	3.3	0.134164	5	1.2	0.178885	5	1.0116	0.0238711
Austin et al 1994	taro	unfertilized	young	very high	biomass	g	root	2.8	0.178885	5	1.2	0.178885	5	0.847298	0.0263091
Austin et al 1994	taro	unfertilized	young	low	mg_conc	%	leaf	0.13	0.001	5	0.07	0.001	5	0.619039	0.000263253
Austin et al 1994	taro	unfertilized	young	med	mg_conc	%	leaf	0.16	0.001	5	0.07	0.001	5	0.826679	0.000243144
Austin et al 1994	taro	unfertilized	young	med	mg_conc	%	leaf	0.22	0.00894427	5	0.07	0.001	5	1.14513	0.00187764
Austin et al 1994	taro	unfertilized	young	high	mg_conc	%	leaf	0.3	0.001	5	0.07	0.001	5	1.45529	0.000215193
Austin et al 1994	taro	unfertilized	young	very high	mg_conc	%	leaf	0.42	0.001	5	0.07	0.001	5	1.79176	0.000209751
Blasco et al 2015	Brassica rapa	full nutrition	mature	low	biomass	g	shoot	1.5	0.06	10	1.2	0.07	10	0.223144	0.00500278
Blasco et al 2015	Brassica rapa	full nutrition	mature	high	biomass	g	shoot	1.47	0.08	10	1.2	0.07	10	0.202941	0.00636451
Blasco et al 2015	Brassica rapa	full nutrition	mature	low	biomass	g	root	0.33	0.04	10	0.2	0.02	10	0.500775	0.0246924
Blasco et al 2015	Brassica rapa	full nutrition	mature	high	biomass	g	root	0.31	0.03	10	0.2	0.02	10	0.438255	0.0193652
Blasco et al 2015	Brassica rapa	full nutrition	mature	low	shoot.root.ratio	NA	ratio	4.54545	0.3	10	6	0.2	10	-0.277632	0.00546711
Blasco et al 2015	Brassica rapa	full nutrition	mature	high	shoot.root.ratio	NA	ratio	4.74194	0.2	10	6	0.2	10	-0.235314	0.00289
Blasco et al 2015	Brassica rapa	full nutrition	mature	low	mg_conc	mg g-1	shoot	4.653	0.16	10	1.591	0.04	10	1.07315	0.00181452
Blasco et al 2015	Brassica rapa	full nutrition	mature	high	mg_conc	mg g-1	shoot	19.61	0.45	10	1.591	0.04	10	2.51168	0.00115868
Blasco et al 2015	Brassica rapa	full nutrition	mature	low	biomass	g	total	1.83	0.1	10	1.4	0.09	10	0.267844	0.00711871
Blasco et al 2015	Brassica rapa	full nutrition	mature	high	biomass	g	total	1.78	0.11	10	1.4	0.09	10	0.240141	0.00795162
Cakmak et al 1994	Phaseolus vulgaris	unfertilized	young	high	biomass	g plant-1	shoot	2.6	1.1	3	1.6	1.1	3	0.485508	0.65165
Cakmak et al 1994	Phaseolus vulgaris	unfertilized	young	high	biomass	g plant-1	root	0.52	0.06	3	0.14	0.06	3	1.31219	0.196987
Cakmak et al 1994	Phaseolus vulgaris	unfertilized	young	high	shoot.root.ratio	NA	ratio	4.9	0.173205	3	10.2	0.11547	3	-0.733153	0.00137468
Cakmak et al 1994	Phaseolus vulgaris	unfertilized	young	high	biomass	g plant-1	total	3.12	1.16	3	1.74	1.16	3	0.583948	0.582676
Chen et al 2017	maize	unfertilized	mature	low	biomass	g	shoot	10	0.6	5	9.4	0.4	5	0.0618754	0.00541077
Chen et al 2017	maize	unfertilized	mature	med	biomass	g	shoot	11.4	0.6	5	9.4	0.4	5	0.192904	0.00458086
Chen et al 2017	maize	unfertilized	mature	med	biomass	g	shoot	10.7	0.6	5	9.4	0.4	5	0.129534	0.00495515
Chen et al 2017	maize	unfertilized	mature	high	biomass	g	shoot	11.7	1.2	5	9.4	0.4	5	0.218879	0.0123302
Chen et al 2017	maize	unfertilized	mature	low	biomass	g	root	3.9	0.2	5	2.7	0.2	5	0.367725	0.00811682
Chen et al 2017	maize	unfertilized	mature	med	biomass	g	root	4.1	0.2	5	2.7	0.2	5	0.417735	0.0078665
Chen et al 2017	maize	unfertilized	mature	med	biomass	g	root	2.9	0.2	5	2.7	0.2	5	0.071459	0.0102432
Chen et al 2017	maize	unfertilized	mature	high	biomass	g	root	3.5	0.2	5	2.7	0.2	5	0.259511	0.00875227
Chen et al 2017	maize	unfertilized	mature	low	biomass	g	total	13.9	0.5	5	12.1	0.4	5	0.138683	0.00238675
Chen et al 2017	maize	unfertilized	mature	med	biomass	g	total	15.5	0.5	5	12.1	0.4	5	0.247635	0.0021334
Chen et al 2017	maize	unfertilized	mature	med	biomass	g	total	13.6	0.6	5	12.1	0.4	5	0.116864	0.00303919
Chen et al 2017	maize	unfertilized	mature	high	biomass	g	total	15.2	1.1	5	12.1	0.4	5	0.22809	0.00633001
Chen et al 2017	soybean	unfertilized	mature	low	biomass	g	shoot	3.4	0.6	5	4	0.3	5	-0.162519	0.0367669
Chen et al 2017	soybean	unfertilized	mature	med	biomass	g	shoot	5.5	0.8	5	4	0.3	5	0.318454	0.026782
Chen et al 2017	soybean	unfertilized	mature	med	biomass	g	shoot	6.6	0.3	5	4	0.3	5	0.500775	0.00769112
Chen et al 2017	soybean	unfertilized	mature	high	biomass	g	shoot	7.1	0.7	5	4	0.3	5	0.5738	0.0153453
Chen et al 2017	soybean	unfertilized	mature	low	biomass	g	root	4.3	0.2	5	3.1	0.1	5	0.327213	0.00320391
Chen et al 2017	soybean	unfertilized	mature	med	biomass	g	root	4.3	0.1	5	3.1	0.1	5	0.327213	0.00158142
Chen et al 2017	soybean	unfertilized	mature	med	biomass	g	root	3.2	0.2	5	3.1	0.1	5	0.0317487	0.00494683
Chen et al 2017	soybean	unfertilized	mature	high	biomass	g	root	3.2	0.4	5	3.1	0.1	5	0.0317487	0.0166656
Chen et al 2017	soybean	unfertilized	mature	low	biomass	g	total	7.7	0.8	5	7.1	0.3	5	0.0811255	0.0125798
Chen et al 2017	soybean	unfertilized	mature	med	biomass	g	total	9.8	0.8	5	7.1	0.3	5	0.322288	0.00844925
Chen et al 2017	soybean	unfertilized	mature	med	biomass	g	total	9.8	0.3	5	7.1	0.3	5	0.322288	0.00272247
Chen et al 2017	soybean	unfertilized	mature	high	biomass	g	total	10.3	1.1	5	7.1	0.3	5	0.372049	0.0131908
Chen et al 2017	soybean	unfertilized	mature	low	shoot.root.ratio	NA	ratio	0.790698	0.1	5	1.29032	0.04	5	-0.489732	0.0169558
Chen et al 2017	soybean	unfertilized	mature	med	shoot.root.ratio	NA	ratio	1.27907	0.1	5	1.29032	0.04	5	-0.00875918	0.0070734
Chen et al 2017	soybean	unfertilized	mature	med	shoot.root.ratio	NA	ratio	2.0625	0.03	5	1.29032	0.04	5	0.469027	0.00117257
Chen et al 2017	soybean	unfertilized	mature	high	shoot.root.ratio	NA	ratio	2.21875	0.05	5	1.29032	0.04	5	0.542052	0.00146884
Chen et al 2017	maize	unfertilized	mature	low	shoot.root.ratio	NA	ratio	2.5641	0.03	5	3.48148	0.1	5	-0.305849	0.000961924
Chen et al 2017	maize	unfertilized	mature	med	shoot.root.ratio	NA	ratio	2.78049	0.01	5	3.48148	0.1	5	-0.224832	0.000837969
Chen et al 2017	maize	unfertilized	mature	med	shoot.root.ratio	NA	ratio	3.68966	0.04	5	3.48148	0.1	5	0.0580751	0.000942564
Chen et al 2017	maize	unfertilized	mature	high	shoot.root.ratio	NA	ratio	3.34286	0.15	5	3.48148	0.1	5	-0.040632	0.00283851
Chen et al 2017	maize	unfertilized	mature	low	mg_conc	mg g-1	leaf	5.4	0.1	5	4	0.3	5	0.300105	0.00596794
Chen et al 2017	maize	unfertilized	mature	med	mg_conc	mg g-1	leaf	6.6	0.2	5	4	0.3	5	0.500775	0.00654327
Chen et al 2017	maize	unfertilized	mature	med	mg_conc	mg g-1	leaf	8.5	0.5	5	4	0.3	5	0.753772	0.00908521
Chen et al 2017	maize	unfertilized	mature	high	mg_conc	mg g-1	leaf	9.8	0.6	5	4	0.3	5	0.896088	0.00937344
Chen et al 2017	soybean	unfertilized	mature	low	mg_conc	mg g-1	leaf	6.6	0.2	5	5.3	0.2	5	0.219363	0.00234227
Chen et al 2017	soybean	unfertilized	mature	med	mg_conc	mg g-1	leaf	8.5	0.2	5	5.3	0.2	5	0.472359	0.00197763
Chen et al 2017	soybean	unfertilized	mature	med	mg_conc	mg g-1	leaf	9.3	0.4	5	5.3	0.2	5	0.562308	0.00327392
Chen et al 2017	soybean	unfertilized	mature	high	mg_conc	mg g-1	leaf	10	0.2	5	5.3	0.2	5	0.634878	0.00182399
Chou et al 2010	Oryza sativa	unfertilized	young	high	biomass	mg plant-1	shoot	11.7	0.6	40	11.3	0.5	40	0.0347861	0.00458772
Chou et al 2010	Oryza sativa	unfertilized	young	high	biomass	mg plant-1	root	4.6	0.2	40	4.7	0.2	40	-0.0215062	0.00370113
Chou et al 2010	Oryza sativa	unfertilized	young	high	mg_conc	µg g-1	shoot	358	27	4	252	62	4	0.351104	0.0662196
Chou et al 2010	Oryza sativa	unfertilized	young	high	shoot.root.ratio	NA	ratio	2.54348	0.02	40	2.404	0.004	40	0.0563985	6.45992e-05
Chou et al 2010	Oryza sativa	unfertilized	young	high	biomass	mg plant-1	total	16.3	0.8	40	16	0.7	40	0.0185764	0.00432288
da Silva et al 2014	coffee	full nutrition	old	high	mg_conc	g kg-1	leaf	4	0.12	3	2.8	0.15	3	0.356675	0.0037699
da Silva et al 2014	coffee	full nutrition	old	high	mg_conc	g kg-1	leaf	3.8	0.08	3	3.1	0.08	3	0.203599	0.00110919
da Silva et al 2014	coffee	full nutrition	old	high	biomass	g plant-1	shoot	5.56	0.03	3	4.03	0.05	3	0.321832	0.000183046
da Silva et al 2014	coffee	full nutrition	old	high	biomass	g plant-1	shoot	4.92	0.07	3	5.12	0.06	3	-0.0398459	0.000339755
da Silva et al 2014	coffee	full nutrition	old	high	biomass	g plant-1	root	1.14	0.01	3	0.44	0.07	3	0.952009	0.0253869
da Silva et al 2014	coffee	full nutrition	old	high	biomass	g plant-1	root	1.09	0.05	3	1	0.02	3	0.0861777	0.0025042
da Silva et al 2014	coffee	full nutrition	old	high	shoot.root.ratio	NA	ratio	4.9	0.001	3	9.8	1.6	3	-0.693147	0.0266556
da Silva et al 2014	coffee	full nutrition	old	high	shoot.root.ratio	NA	ratio	4.5	0.3	3	5.1	0.1	3	-0.125163	0.00482891
da Silva et al 2014	coffee	full nutrition	old	high	biomass	g plant-1	total	6.7	0.04	3	4.47	0.12	3	0.404719	0.000756331
da Silva et al 2014	coffee	full nutrition	old	high	biomass	g plant-1	total	6.01	0.12	3	6.12	0.08	3	-0.0181373	0.000569544
de Almeida et al 2017	soybean	unfertilized	young	high	biomass	g plant-1	shoot	7.97	1.56	3	4.92	1.56	3	0.482376	0.138847
de Almeida et al 2017	soybean	unfertilized	young	high	biomass	g plant-1	root	2.14	0.2	3	1.98	0.2	3	0.077709	0.0189374
de Almeida et al 2017	soybean	unfertilized	young	high	biomass	g plant-1	total	10.12	1.67	3	6.71	1.67	3	0.410915	0.0891739
de Almeida et al 2017	soybean	unfertilized	young	high	mg_conc	g kg-1	shoot	5.5	1.58	3	1.4	1.58	3	1.36828	1.3562
de Almeida et al 2017	soybean	unfertilized	young	high	mg_conc	g kg-1	root	9.1	1.02	3	0.7	1.02	3	2.56495	2.13583
de Almeida et al 2017	soybean	unfertilized	young	high	shoot.root.ratio	NA	ratio	3.7243	0.4	3	2.48	0.5	3	0.405465	0.0522098
Dias et al 2017	coffee	unfertilized	young	low	mg_conc	mg g-1	leaf	5.48	0.1	6	3.48	0.2	6	0.454073	0.00363594
Dias et al 2017	coffee	unfertilized	young	med	mg_conc	mg g-1	leaf	6.55	0.3	6	3.48	0.2	6	0.632433	0.00540073
Dias et al 2017	coffee	unfertilized	young	med	mg_conc	mg g-1	leaf	7.3	0.4	6	3.48	0.2	6	0.740842	0.00630539
Dias et al 2017	coffee	unfertilized	young	high	mg_conc	mg g-1	leaf	7.45	0.5	6	3.48	0.2	6	0.761182	0.00780725
Ding et al 2008	Oryza sativa	fertilized	mature	med	mg_conc	mg g-1	leaf	2.43	0.16	3	0.89	0.04	3	1.00443	0.00635533
Ding et al 2008	Oryza sativa	fertilized	mature	high	mg_conc	mg g-1	leaf	3.26	0.05	3	0.89	0.04	3	1.29826	0.00225518
Ding et al 2008	Oryza sativa	fertilized	mature	med	biomass	g plant-1	shoot	1.72	0.02	3	1.4	0.01	3	0.205852	0.000186229
Ding et al 2008	Oryza sativa	fertilized	mature	high	biomass	g plant-1	shoot	1.69	0.03	3	1.4	0.01	3	0.188256	0.000366135
Ding et al 2008	Oryza sativa	fertilized	mature	med	net_assimilation	µmol CO2 m-2 s-1	leaf	24.7	0.5	3	11.3	0.2	3	0.782001	0.000723034
Ding et al 2008	Oryza sativa	fertilized	mature	high	net_assimilation	µmol CO2 m-2 s-1	leaf	24.7	0.8	3	11.3	0.2	3	0.782001	0.00136228
Farhat et al 2015	sulla carnosa	unfertilized	young	high	biomass	g plant-1	leaf	0.45	0.05	6	0.14	0.03	6	1.16761	0.058264
Farhat et al 2015	sulla carnosa	unfertilized	young	med	biomass	g plant-1	leaf	0.32	0.08	6	0.14	0.03	6	0.826679	0.108418
Farhat et al 2015	sulla carnosa	unfertilized	young	low	biomass	g plant-1	leaf	0.3	0.07	6	0.14	0.03	6	0.76214	0.100363
Farhat et al 2015	sulla carnosa	unfertilized	young	high	shoot.root.ratio	NA	ratio	2.44	0.17	6	4	0.55	6	-0.494296	0.0237605
Farhat et al 2015	sulla carnosa	unfertilized	young	med	shoot.root.ratio	NA	ratio	2.86	0.48	6	4	0.55	6	-0.335473	0.0470739
Farhat et al 2015	sulla carnosa	unfertilized	young	low	shoot.root.ratio	NA	ratio	3.13	0.35	6	4	0.55	6	-0.245261	0.0314102
Farhat et al 2015	sulla carnosa	unfertilized	young	high	biomass	g plant-1	root	0.21	0.03	6	0.04	0.01	6	1.65823	0.0829082
Farhat et al 2015	sulla carnosa	unfertilized	young	med	biomass	g plant-1	root	0.12	0.03	6	0.04	0.01	6	1.09861	0.125
Farhat et al 2015	sulla carnosa	unfertilized	young	low	biomass	g plant-1	root	0.11	0.02	6	0.04	0.01	6	1.0116	0.0955579
Farhat et al 2016	sulla carnosa	unfertilized	young	high	biomass	g plant-1	leaf	0.16	0.02	4	0.01	0.003	4	2.77259	0.105625
Farhat et al 2016	sulla carnosa	unfertilized	young	med	biomass	g plant-1	leaf	0.12	0.01	4	0.01	0.003	4	2.48491	0.0969444
Farhat et al 2016	sulla carnosa	unfertilized	young	low	biomass	g plant-1	leaf	0.11	0.01	4	0.01	0.003	4	2.3979	0.0982645
Farhat et al 2016	sulla carnosa	unfertilized	young	high	biomass	g plant-1	leaf	0.08	0.01	4	0.02	0.004	4	1.38629	0.055625
Farhat et al 2016	sulla carnosa	unfertilized	young	med	biomass	g plant-1	leaf	0.08	0.01	4	0.02	0.004	4	1.38629	0.055625
Farhat et al 2016	sulla carnosa	unfertilized	young	low	biomass	g plant-1	leaf	0.07	0.02	4	0.02	0.004	4	1.25276	0.121633
Farhat et al 2016	sulla carnosa	unfertilized	young	high	biomass	g plant-1	root	0.058	0.002	4	0.006	0.001	4	1.79176	0.0111111
Farhat et al 2016	sulla carnosa	unfertilized	young	med	biomass	g plant-1	root	0.051	0.005	4	0.006	0.001	4	1.60944	0.02
Farhat et al 2016	sulla carnosa	unfertilized	young	low	biomass	g plant-1	root	0.044	0.004	4	0.006	0.001	4	1.38629	0.02
Farhat et al 2016b plant biology	sulla carnosa	unfertilized	young	high	biomass	g plant-1	shoot	0.53	0.06	5	0.15	0.04	5	1.26224	0.0839271
Farhat et al 2016b plant biology	sulla carnosa	unfertilized	young	med	biomass	g plant-1	shoot	0.36	0.09	5	0.15	0.04	5	0.875469	0.133611
Farhat et al 2016b plant biology	sulla carnosa	unfertilized	young	low	biomass	g plant-1	shoot	0.36	0.08	5	0.15	0.04	5	0.875469	0.120494
Farhat et al 2016b plant biology	sulla carnosa	unfertilized	young	high	biomass	g plant-1	root	0.21	0.03	5	0.04	0.01	5	1.65823	0.0829082
Farhat et al 2016b plant biology	sulla carnosa	unfertilized	young	med	biomass	g plant-1	root	0.12	0.03	5	0.04	0.01	5	1.09861	0.125
Farhat et al 2016b plant biology	sulla carnosa	unfertilized	young	low	biomass	g plant-1	root	0.11	0.02	5	0.04	0.01	5	1.0116	0.0955579
Farhat et al 2016b plant biology	sulla carnosa	unfertilized	young	high	biomass	g plant-1	total	0.74	0.09	5	0.19	0.05	5	1.35963	0.0840439
Farhat et al 2016b plant biology	sulla carnosa	unfertilized	young	med	biomass	g plant-1	total	0.48	0.12	5	0.19	0.05	5	0.926762	0.131752
Farhat et al 2016b plant biology	sulla carnosa	unfertilized	young	low	biomass	g plant-1	total	0.47	0.1	5	0.19	0.05	5	0.905709	0.114521
Farhat et al 2016b plant biology	sulla carnosa	unfertilized	young	high	mg_conc	%	shoot	1.1562	0.0246	5	0.0492	0.0246	5	3.14415	0.242528
Farhat et al 2016b plant biology	sulla carnosa	unfertilized	young	med	mg_conc	%	shoot	0.369	0.00246	5	0.0492	0.0246	5	2.00148	0.242093
Farhat et al 2016b plant biology	sulla carnosa	unfertilized	young	low	mg_conc	%	shoot	0.0984	0.0246	5	0.0492	0.0246	5	0.693147	0.304564
Farhat et al 2016b plant biology	sulla carnosa	unfertilized	young	high	shoot.root.ratio	NA	ratio	2.52	0.6	5	3.75	0.05	5	-0.397497	0.0568671
Farhat et al 2016b plant biology	sulla carnosa	unfertilized	young	med	shoot.root.ratio	NA	ratio	3	0.001	5	3.75	0.05	5	-0.223144	0.000177889
Farhat et al 2016b plant biology	sulla carnosa	unfertilized	young	low	shoot.root.ratio	NA	ratio	3.27	0.12	5	3.75	0.05	5	-0.136966	0.00152447
Farzadfar et al 2017	Tanacetum parthenium	unfertilized	young	low	mg_conc	mg g-1	shoot	3.28	0.26	12	0.41	0.04	4	2.07944	0.0158016
Farzadfar et al 2017	Tanacetum parthenium	unfertilized	young	med	mg_conc	mg g-1	shoot	7.18	0.27	12	0.41	0.04	4	2.8629	0.0109322
Farzadfar et al 2017	Tanacetum parthenium	unfertilized	young	high	mg_conc	mg g-1	shoot	11.8	0.87	12	0.41	0.04	4	3.3597	0.0149541
Farzadfar et al 2017	Tanacetum parthenium	unfertilized	young	low	mg_conc	mg g-1	root	1.42	0.02	12	0.4	0.01	4	1.26695	0.000823373
Farzadfar et al 2017	Tanacetum parthenium	unfertilized	young	med	mg_conc	mg g-1	root	2.61	0.09	12	0.4	0.01	4	1.87564	0.00181406
Farzadfar et al 2017	Tanacetum parthenium	unfertilized	young	high	mg_conc	mg g-1	root	3.72	0.09	12	0.4	0.01	4	2.23001	0.00121033
Farzadfar et al 2017	Tanacetum parthenium	unfertilized	young	med	net_assimilation	µmol CO2 m-2 s-1	leaf	8.5	0.5	6	6.1	0.9	6	0.331777	0.0252285
Farzadfar et al 2017	Tanacetum parthenium	unfertilized	young	high	net_assimilation	µmol CO2 m-2 s-1	leaf	10	0.9	6	6.1	0.9	6	0.494296	0.0298683
Farzadfar et al 2017	Tanacetum parthenium	unfertilized	young	very high	net_assimilation	µmol CO2 m-2 s-1	leaf	5.6	0.5	6	6.1	0.9	6	-0.0855222	0.0297403
Fischer et al. 1998	Spinach	unfertilized	young	high	biomass	g plant-1	shoot	5.33	0.3	8	2.13	0.16	8	0.917229	0.00881064
Fischer et al. 1998	Spinach	unfertilized	young	high	biomass	g plant-1	root	2.05	0.12	8	1.02	0.07	8	0.698037	0.00813626
Fischer et al. 1998	Spinach	unfertilized	young	high	shoot.root.ratio	NA	ratio	2.6	0.01	8	2.09	0.01	8	0.218347	3.76861e-05
Fischer et al. 1998	Spinach	unfertilized	young	high	biomass	g plant-1	total	7.38	0.42	8	3.15	0.23	8	0.851371	0.00857013
Flores et al 2015	eggplant	unfertilized	young	high	net_assimilation	mmol CO2 m-2 s-1	leaf	66.1	19.9	3	47.6	19.9	3	0.328336	0.265417
Flores et al 2015	eggplant	unfertilized	young	high	biomass	g plant-1	shoot	66	7.7	3	12.2	7.7	3	1.68822	0.411958
Flores et al 2015	eggplant	unfertilized	young	high	biomass	g plant-1	root	1.1	0.3	3	0.9	0.3	3	0.200671	0.185491
Flores et al 2015	eggplant	unfertilized	young	high	biomass	g plant-1	total	67.1	7.6	3	13.1	7.6	3	1.63357	0.349406
Flores et al 2015	eggplant	unfertilized	young	high	mg_conc	g kg-1	shoot	7.2	1.5	3	0.5	1.5	3	2.66723	9.0434
Flores et al 2015	eggplant	unfertilized	young	high	mg_conc	g kg-1	root	5.8	0.6	3	1.1	0.6	3	1.66255	0.308222
Flores et al 2015	eggplant	unfertilized	young	high	shoot.root.ratio	NA	ratio	60	7	3	13.56	3	3	1.48722	0.0625578
Hariadi&Shabala 2004	Vicia faba	unfertilized	young	very high	net_assimilation	µmol CO2 m-2 s-1	leaf	9.5	0.4	5	8.4	2.4	5	0.12306	0.0834055
Hariadi&Shabala 2004	Vicia faba	unfertilized	young	high	net_assimilation	µmol CO2 m-2 s-1	leaf	21	2.1	5	8.4	2.4	5	0.916291	0.0916327
Hariadi&Shabala 2004	Vicia faba	unfertilized	young	low	net_assimilation	µmol CO2 m-2 s-1	leaf	14.9	2.2	5	8.4	2.4	5	0.57313	0.103433
Hermans & Verbruggen 2005	Arabidopsis	full nutrition	mature	high	biomass	g	shoot	3.5	0.2	40	2.6	0.1	40	0.297252	0.0047446
Hermans & Verbruggen 2005	Arabidopsis	full nutrition	mature	high	biomass	g	root	0.33	0.03	40	0.28	0.02	40	0.164303	0.0133665
Hermans & Verbruggen 2005	Arabidopsis	full nutrition	mature	high	mg_conc	mg g-1	shoot	9.9	0.3	40	3.5	0.5	40	1.03977	0.0213264
Hermans & Verbruggen 2005	Arabidopsis	full nutrition	mature	high	mg_conc	mg g-1	root	2.6	0.1	40	0.9	0.2	40	1.06087	0.050862
Hermans & Verbruggen 2005	Arabidopsis	full nutrition	mature	high	shoot.root.ratio	NA	ratio	10.6061	0.3	40	9.28571	0.3	40	0.13332	0.00184327
Hermans & Verbruggen 2005	Arabidopsis	full nutrition	mature	high	biomass	g	total	3.83	0.23	40	2.88	0.12	40	0.285075	0.00534238
Hermans et al 2004	sugar beet	full nutrition	young	high	biomass	g	shoot	46.4	1.7	3	39.9	1.9	3	0.150923	0.00360991
Hermans et al 2004	sugar beet	full nutrition	young	high	biomass	g	root	5.3	0.3	3	5.5	0.3	3	-0.0370413	0.00617919
Hermans et al 2004	sugar beet	full nutrition	young	high	biomass	g	total	51.6	2	3	45.4	2.2	3	0.12801	0.00385051
Hermans et al 2004	sugar beet	full nutrition	young	high	shoot.root.ratio	NA	ratio	2.67	0.08	3	2.54	0.01	3	0.0499144	0.000913254
Hermans et al 2004	sugar beet	full nutrition	young	high	mg_conc	%	leaf	1.146	0.023	3	0.218	0.022	3	1.65041	0.0104028
Huang et al 2016	watermelon	unfertilized	mature	high	biomass	g plant-1	shoot	0.58	0.05	4	0.49	0.04	4	0.168623	0.0140955
Huang et al 2016	pumpkin	unfertilized	mature	high	biomass	g plant-1	shoot	1.44	0.13	4	1	0.06	4	0.364643	0.0117501
Huang et al 2016	watermelon	unfertilized	mature	high	biomass	g plant-1	root	0.16	0.01	4	0.14	0.01	4	0.133531	0.00900829
Huang et al 2016	pumpkin	unfertilized	mature	high	biomass	g plant-1	root	0.32	0.03	4	0.22	0.01	4	0.374693	0.0108552
Huang et al 2016	watermelon	unfertilized	mature	high	biomass	g plant-1	total	0.74	0.06	4	0.63	0.05	4	0.16093	0.012873
Huang et al 2016	pumpkin	unfertilized	mature	high	shoot.root.ratio	NA	ratio	3.625	0.11	4	3.5	0.03	4	0.0350913	0.000994278
Huang et al 2016	watermelon	unfertilized	mature	high	shoot.root.ratio	NA	ratio	4.5	0.01	4	4.54545	0.06	4	-0.0110498	0.00017883
Huang et al 2016	pumpkin	unfertilized	mature	high	biomass	g plant-1	total	1.76	0.16	4	1.22	0.07	4	0.366463	0.0115566
Huang et al 2016	watermelon	unfertilized	mature	high	mg_conc	mg g-1	shoot	4.7	0.2	4	0.97	0.03	4	1.57802	0.00276731
Huang et al 2016	pumpkin	unfertilized	mature	high	mg_conc	mg g-1	shoot	4.6	0.4	4	0.97	0.02	4	1.55652	0.00798656
Huang et al 2018	Citrus spp.	full nutrition	young	high	biomass	g plant-1	root	10.21	2.69	10	7.46	1.67	10	0.313812	0.119529
Huang et al 2018	Citrus spp.	full nutrition	young	high	biomass	g plant-1	shoot	18.54	5.39	10	13.6	3.48	10	0.309861	0.149996
Huang et al 2018	Citrus spp.	full nutrition	young	high	biomass	g plant-1	total	28.75	7.05	10	21.06	4.8	10	0.311262	0.112079
Huang et al 2018	Citrus spp.	full nutrition	young	high	mg_conc	mg g-1	leaf	1.49	0.0301511	11	0.76	0.04	11	0.673213	0.00317547
Huang et al 2018	Citrus spp.	full nutrition	young	high	net_assimilation	µmol CO2 m-2 s-1	leaf	14.75	0.29	5	3.55	0.56	5	1.4243	0.0252705
Huang et al 2018	Citrus spp.	full nutrition	young	high	shoot.root.ratio	NA	ratio	1.81587	0.06	10	1.82306	0.05	10	0	0.00184157
Jezek et al 2015	maize	unfertilized	young	high	biomass	g	shoot	276.5	4.6	4	30.9	2.3	4	2.19145	0.00581714
Jezek et al 2015	maize	unfertilized	young	high	biomass	g	leaf	10.7	0.3	4	3.4	0.3	4	1.14647	0.00857156
Jezek et al 2015	maize	unfertilized	young	high	biomass	g	leaf	14.7	0.2	4	4.1	0.2	4	1.27686	0.00256464
Jezek et al 2015	maize	unfertilized	young	high	biomass	g	leaf	16.8	0.8	4	3.8	0.2	4	1.48638	0.00503766
Jezek et al 2015	maize	unfertilized	young	high	biomass	g	leaf	7	0.4	4	2.3	0.4	4	1.113	0.0335111
Jezek et al 2015	maize	unfertilized	young	high	mg_conc	g kg-1	leaf	2.8	0.2	4	0.5	0.01	4	1.72277	0.00550204
Jezek et al 2015	maize	unfertilized	young	high	mg_conc	g kg-1	leaf	2.5	0.1	4	0.5	0.1	4	1.60944	0.0416
Jezek et al 2015	maize	unfertilized	young	high	mg_conc	g kg-1	leaf	2.3	0.2	4	0.5	0.1	4	1.52606	0.0475614
Jezek et al 2015	maize	unfertilized	young	high	mg_conc	g kg-1	leaf	1.5	0.01	4	0.7	0.1	4	0.76214	0.0204526
Jezek et al 2015	maize	unfertilized	young	high	mg_conc	g kg-1	root	2.7	0.2	4	0.4	0.1	4	1.90954	0.067987
Jezek et al 2015	maize	unfertilized	young	high	net_assimilation	µmol CO2 m-2 s-1	leaf	20.4	1.1	4	1.9	0.2	4	2.37368	0.0139879
Jin et al 2016	Citrus spp.	full nutrition	mature	high	biomass	g plant-1	leaf	9.5	1.8	8	6.8	1.3	8	0.334369	0.0724487
Jin et al 2016	Citrus spp.	full nutrition	mature	high	biomass	g plant-1	root	12.1	1.9	8	8	1.4	8	0.413764	0.0552818
Jin et al 2016	Citrus spp.	full nutrition	mature	high	mg_conc	mg g-1	leaf	1.7	0.2	5	0.6	0.1	5	1.04145	0.0416186
Jin et al 2016	Citrus spp.	full nutrition	mature	high	biomass	g plant-1	total	33.4	1.93333	8	22.7	1.4	8	0.386191	0.00715311
Jin et al 2016	Citrus spp.	full nutrition	mature	high	shoot.root.ratio	NA	ratio	1.76033	0.001	8	1.8375	0.001	8	-0.0429043	6.18882e-07
Jung & Winter 1992	Abies nordmanniana	fertilized	mature	high	mg_conc	mg g-1	leaf	1.118	0.122976	3	0.222	0.0502295	3	1.62567	0.064232
Jung & Winter 1992	Abies nordmanniana	fertilized	mature	high	net_assimilation	µmol CO2 m-2 s-1	leaf	50.8	2.6	4	35.2	1.44338	3	0.36685	0.00430091
Koch et al 2018	potato	unfertilized	mature	high	shoot.root.ratio	NA	ratio	10	3	5	19	6	5	-0.641854	0.189723
Koch et al 2018	potato	unfertilized	mature	high	biomass	g	shoot	19.9	2.6	8	20.4	0.5	8	-0.0248152	0.017671
Koch et al 2018	potato	unfertilized	mature	high	biomass	g	root	1.9	0.7	5	1.2	0.3	5	0.459532	0.198234
Koch et al 2018	potato	unfertilized	mature	high	mg_conc	mg g-1	leaf	5.2	1.2	4	1.5	1.4	4	1.24319	0.924366
Koch et al 2018	potato	unfertilized	mature	high	net_assimilation	µmol CO2 m-2 s-1	leaf	11.75	1.7	4	5.85	4.03	4	0.697412	0.4955
Kuppers et al 1985	Pinus sylvestris	fertilized	mature	med	mg_conc	mg g-1	leaf	0.63	0.21	3	0.17	0.02	3	1.30992	0.124952
Kwano et al 2016	soybean	full nutrition	young	high	biomass	g pot-1	root	3.56	1.05674	4	3.13	0.0937528	4	0.128728	0.0890528
Kwano et al 2016	soybean	full nutrition	young	high	biomass	g pot-1	shoot	32.17	3.64163	4	23.81	1.13774	4	0.300929	0.0151001
Kwano et al 2016	soybean	full nutrition	young	high	shoot.root.ratio	NA	ratio	7.25	0.697	4	6.61	0.201	4	0.0924178	0.0101672
Kwano et al 2016	soybean	full nutrition	young	high	biomass	g pot-1	total	35.73	4.7	4	26.94	1.22	4	0.282379	0.0193541
Kwano et al 2016	soybean	full nutrition	young	high	biomass	g pot-1	root	2.82	0.376541	4	2.29	0.166502	4	0.208185	0.023159
Kwano et al 2016	soybean	full nutrition	young	high	biomass	g pot-1	shoot	21.03	3.86192	4	18.53	3.78383	4	0.126559	0.0754223
Kwano et al 2016	soybean	full nutrition	young	high	shoot.root.ratio	NA	ratio	6.42	0.537355	4	6.83	1.36738	4	-0.0619066	0.0470776
Kwano et al 2016	soybean	full nutrition	young	high	biomass	g pot-1	total	23.85	4.239	4	20.82	3.94	4	0.13587	0.0674022
Kwano et al 2016	soybean	full nutrition	young	high	biomass	g pot-1	root	4.89	0.49552	4	4.09	0.376439	4	0.178647	0.0187595
Kwano et al 2016	soybean	full nutrition	young	high	biomass	g pot-1	shoot	33.17	3.85837	4	30.88	3.70894	4	0.0715371	0.027954
Kwano et al 2016	soybean	full nutrition	young	high	shoot.root.ratio	NA	ratio	5.83	0.251843	4	6.62	0.396135	4	-0.127078	0.00544909
Kwano et al 2016	soybean	full nutrition	young	high	biomass	g pot-1	total	38.06	4.354	4	34.97	4.07	4	0.0846733	0.0266326
Kwano et al 2016	soybean	full nutrition	young	high	biomass	g pot-1	root	4.63	0.211463	4	3.16	0.311458	4	0.381985	0.0117915
Kwano et al 2016	soybean	full nutrition	young	high	biomass	g pot-1	shoot	36.47	4.07665	4	23.8	2.75585	4	0.426804	0.0259049
Kwano et al 2016	soybean	full nutrition	young	high	shoot.root.ratio	NA	ratio	5.88	0.699838	4	6.51	0.248542	4	-0.101783	0.0156299
Kwano et al 2016	soybean	full nutrition	young	high	biomass	g pot-1	total	41.1	4.288	4	26.96	3.06	4	0.421654	0.0237675
Lasa et al 2000	sunflower	unfertilized	young	low	mg_conc	mg g-1	leaf	4.3	0.8	6	2.8	0.7	6	0.428996	0.0971133
Lasa et al 2000	sunflower	unfertilized	young	med	mg_conc	mg g-1	leaf	9.9	0.8	6	2.8	0.7	6	1.26292	0.0690299
Lasa et al 2000	sunflower	unfertilized	young	high	mg_conc	mg g-1	leaf	12.5	0.7	6	2.8	0.7	6	1.49611	0.065636
Lasa et al 2000	sunflower	unfertilized	young	low	biomass	g	shoot	0.63	0.08	6	0.45	0.06	6	0.336472	0.0339027
Lasa et al 2000	sunflower	unfertilized	young	med	biomass	g	shoot	0.86	0.08	6	0.45	0.06	6	0.647685	0.0264311
Lasa et al 2000	sunflower	unfertilized	young	high	biomass	g	shoot	0.91	0.1	6	0.45	0.06	6	0.704197	0.0298536
Lasa et al 2000	sunflower	unfertilized	young	low	biomass	g	root	0.27	0.03	6	0.18	0.04	6	0.405465	0.0617284
Lasa et al 2000	sunflower	unfertilized	young	med	biomass	g	root	0.44	0.05	6	0.18	0.04	6	0.893818	0.0622959
Lasa et al 2000	sunflower	unfertilized	young	high	biomass	g	root	0.46	0.07	6	0.18	0.04	6	0.93827	0.0725396
Lasa et al 2000	sunflower	unfertilized	young	low	shoot.root.ratio	NA	ratio	2.33333	0.04	6	2.5	0.2	6	-0.0704225	0.00669472
Lasa et al 2000	sunflower	unfertilized	young	med	shoot.root.ratio	NA	ratio	1.95455	0.03	6	2.5	0.2	6	-0.248461	0.00663669
Lasa et al 2000	sunflower	unfertilized	young	high	shoot.root.ratio	NA	ratio	1.97826	0.07	6	2.5	0.2	6	-0.233194	0.00764987
Lasa et al 2000	sunflower	unfertilized	young	low	biomass	g	total	0.9	0.11	6	0.63	0.1	6	0.356675	0.0401335
Lasa et al 2000	sunflower	unfertilized	young	med	biomass	g	total	1.3	0.13	6	0.63	0.1	6	0.7244	0.0351953
Lasa et al 2000	sunflower	unfertilized	young	high	biomass	g	total	1.37	0.17	6	0.63	0.1	6	0.776846	0.040593
Liang et al 2017	Citrus spp.	fertilized	young	high	biomass	g plant-1	root	13.5	0.68	5	9.4	1.23	5	0.36198	0.0196592
Liang et al 2017	Citrus spp.	fertilized	young	high	mg_conc	mg g-1	leaf	1.45	0.103	5	0.54	0.009	5	0.98775	0.00532368
Li et al 2017	Citrus spp.	NA	mature	high	mg_conc	mg g-1	leaf	2.3	0.05	4	1.1	0.07	4	0.737599	0.00452218
Li et al 2017	Citrus spp.	NA	mature	high	mg_conc	mg g-1	leaf	2	0.06	4	0.36	0.01	4	1.7148	0.0016716
Li et al 2017	Citrus spp.	NA	mature	high	biomass	g	total	27.9	2.1	10	16.7	0.8	10	0.513218	0.00796021
Li et al 2017	Citrus spp.	NA	mature	high	biomass	g plant-1	leaf	9.6	0.8	10	4.6	0.3	10	0.735707	0.0111978
Li et al 2017	Citrus spp.	NA	mature	high	net_assimilation	µmol CO2 m-2 s-1	leaf	14.5	0.4	4	12.7	0.4	4	0.132547	0.001753
Li et al 2017	Citrus spp.	NA	mature	high	net_assimilation	µmol CO2 m-2 s-1	leaf	12.4	0.5	4	5	0.5	4	0.908259	0.0116259
Mehne-Jakobs 1996	Picea abies	fertilized	mature	high	mg_conc	mg g-1	leaf	1.04	0.08	6	0.29	0.03	6	1.2771	0.0166187
Mehne-Jakobs 1996	Picea abies	fertilized	mature	low	mg_conc	mg g-1	leaf	0.38	0.01	6	0.29	0.03	6	0.27029	0.0113941
Mehne-Jakobs 1996	Picea abies	fertilized	mature	high	net_assimilation	µmol CO2 m-2 s-1	leaf	6.1	0.2	6	3.3	0.4	6	0.614366	0.0157674
Mehne-Jakobs 1996	Picea abies	fertilized	mature	low	net_assimilation	µmol CO2 m-2 s-1	leaf	4.5	5.1	6	3.3	0.4	6	0.310155	1.29914
Mengutay et al 2013	wheat	unfertilized	young	high	biomass	mg plant-1	shoot	163	13	4	136	15	4	0.181095	0.0185256
Mengutay et al 2013	wheat	unfertilized	young	high	biomass	mg plant-1	root	61	7	4	43	3	4	0.349674	0.018036
Mengutay et al 2013	wheat	unfertilized	young	high	biomass	mg plant-1	total	224	20	4	179	18	4	0.22426	0.018084
Mengutay et al 2013	wheat	unfertilized	young	high	shoot.root.ratio	NA	ratio	2.7	0.5	4	3.1	0.2	4	-0.13815	0.0384559
Mengutay et al 2013	maize	unfertilized	young	high	biomass	mg plant-1	shoot	3019	747	4	1301	483	4	0.841792	0.199052
Mengutay et al 2013	maize	unfertilized	young	high	biomass	mg plant-1	root	864	122	4	177	29	4	1.58542	0.0467826
Mengutay et al 2013	maize	unfertilized	young	high	biomass	mg plant-1	total	3883	869	4	1478	512	4	0.965918	0.170087
Mengutay et al 2013	maize	unfertilized	young	high	shoot.root.ratio	NA	ratio	3.5	1.3	4	7.4	2.4	4	-0.748717	0.243145
Mengutay et al 2013	wheat	unfertilized	young	high	mg_conc	mg kg-1	shoot	1627	89	4	465	27	4	1.25246	0.00636379
Mengutay et al 2013	wheat	unfertilized	young	high	mg_conc	mg kg-1	root	1248	295	4	587	98	4	0.754273	0.0837472
Mengutay et al 2013	maize	unfertilized	young	high	mg_conc	mg kg-1	shoot	2028	159	4	548	64	4	1.30853	0.0197864
Mengutay et al 2013	maize	unfertilized	young	high	mg_conc	mg kg-1	root	6044	1017	4	688	193	4	2.17303	0.107007
Moreira et al 2015	Oryza sativa	unfertilized	young	high	net_assimilation	µmol CO2 m-2 s-1	leaf	23	0.6	4	26.1	0.8	4	-0.126441	0.00162003
Neuhaus et al 2013	Vicia faba	unfertilized	young	low	biomass	g	total	20.7	0.5	3	19.3	3.1	3	0.0700286	0.0263828
Neuhaus et al 2013	Vicia faba	unfertilized	young	med	biomass	g	total	22.9	1.4	3	19.3	3.1	3	0.171032	0.0295369
Neuhaus et al 2013	Vicia faba	unfertilized	young	high	biomass	g	total	29.4	2.3	3	19.3	3.1	3	0.42089	0.0319195
Neuhaus et al 2013	Vicia faba	unfertilized	young	low	net_assimilation	µmol CO2 m-2 s-1	leaf	4.8	0.3	3	3.8	0.3	3	0.233615	0.0101389
Neuhaus et al 2013	Vicia faba	unfertilized	young	med	net_assimilation	µmol CO2 m-2 s-1	leaf	5.2	0.3	3	3.8	0.3	3	0.313658	0.00956109
Neuhaus et al 2013	Vicia faba	unfertilized	young	high	net_assimilation	µmol CO2 m-2 s-1	leaf	5.3	0.4	3	3.8	0.3	3	0.332706	0.0119287
Neuhaus et al 2013	Vicia faba	unfertilized	young	low	net_assimilation	µmol CO2 m-2 s-1	leaf	7.3	0.7	3	6.5	0.5	3	0.116072	0.0151121
Neuhaus et al 2013	Vicia faba	unfertilized	young	med	net_assimilation	µmol CO2 m-2 s-1	leaf	8.3	0.5	3	6.5	0.5	3	0.244453	0.00954613
Neuhaus et al 2013	Vicia faba	unfertilized	young	high	net_assimilation	µmol CO2 m-2 s-1	leaf	6.5	0.5	3	6.5	0.5	3	0	0.0118343
Neuhaus et al 2013	Vicia faba	unfertilized	young	low	mg_conc	mg g-1	leaf	1.49	0.1	3	0.65	0.04	3	0.829559	0.00829128
Neuhaus et al 2013	Vicia faba	unfertilized	young	med	mg_conc	mg g-1	leaf	3.76	0.63	3	0.65	0.04	3	1.7552	0.0318611
Neuhaus et al 2013	Vicia faba	unfertilized	young	high	mg_conc	mg g-1	leaf	5.15	0.46	3	0.65	0.04	3	2.06978	0.0117651
Neuhaus et al 2013	Vicia faba	unfertilized	young	low	mg_conc	mg g-1	leaf	1.98	0.13	3	1.8	0.1	3	0.0953102	0.0073972
Neuhaus et al 2013	Vicia faba	unfertilized	young	med	mg_conc	mg g-1	leaf	2.15	0.13	3	1.8	0.1	3	0.177681	0.00674245
Neuhaus et al 2013	Vicia faba	unfertilized	young	high	mg_conc	mg g-1	leaf	3.07	0.21	3	1.8	0.1	3	0.533891	0.00776551
Neuhaus et al 2014	Vicia faba	unfertilized	young	high	mg_conc	mg g-1	leaf	0.34	0.02	4	0.16	0.02	4	0.753772	0.0190852
Neuhaus et al 2014	Vicia faba	unfertilized	young	high	biomass	g	leaf	0.78	0.08	4	0.44	0.03	4	0.572519	0.0151682
Neuhaus et al 2014	Vicia faba	unfertilized	young	high	mg_conc	mg g-1	leaf	0.69	0.06	4	0.11	0.004	4	1.83621	0.00888375
Neuhaus et al 2014	Vicia faba	unfertilized	young	high	biomass	g	leaf	0.53	0.4	4	0.42	0.06	4	0.232622	0.590006
Neuhaus et al 2014	Vicia faba	unfertilized	young	high	biomass	g	root	9.8	0.8	4	2.9	0.6	4	1.21767	0.0494701
Neuhaus et al 2014	Vicia faba	unfertilized	young	high	biomass	g	root	3.5	0.4	4	2.9	0.6	4	0.188052	0.0558674
Neuhaus et al 2014	Vicia faba	unfertilized	young	high	biomass	g	root	5.3	0.6	4	2.9	0.6	4	0.602996	0.0556221
Neuhaus et al 2014	Vicia faba	unfertilized	young	high	biomass	g	shoot	48.4	2.1	4	19.6	1.8	4	0.90397	0.0103165
Neuhaus et al 2014	Vicia faba	unfertilized	young	low	biomass	g	shoot	25.8	1.8	4	19.6	1.8	4	0.274845	0.0133015
Neuhaus et al 2014	Vicia faba	unfertilized	young	med	biomass	g	shoot	27.4	1.9	4	19.6	1.8	4	0.335013	0.0132424
Neuhaus et al 2014	Vicia faba	unfertilized	young	high	biomass	g	total	58.2	2.9	4	22.5	2.4	4	0.95037	0.0138606
Neuhaus et al 2014	Vicia faba	unfertilized	young	low	biomass	g	total	29.3	2.2	4	22.5	2.4	4	0.264072	0.0170156
Neuhaus et al 2014	Vicia faba	unfertilized	young	med	biomass	g	total	32.7	2.5	4	22.5	2.4	4	0.37386	0.0172228
Neuhaus et al 2014	Vicia faba	unfertilized	young	high	shoot.root.ratio	NA	ratio	4.94	0.18	4	6.76	0.65	4	-0.313658	0.0105732
Neuhaus et al 2014	Vicia faba	unfertilized	young	low	shoot.root.ratio	NA	ratio	7.37	0.3	4	6.76	0.65	4	0.0863948	0.0109025
Neuhaus et al 2014	Vicia faba	unfertilized	young	med	shoot.root.ratio	NA	ratio	5.17	0.2	4	6.76	0.65	4	-0.26815	0.0107421
Niu et al 2014	Arabidopsis	unfertilized	young	low	biomass	g plant-1	root	0.15	0.01	5	0.17	0.01	5	-0.125163	0.00790465
Niu et al 2014	Arabidopsis	unfertilized	young	very high	biomass	g plant-1	root	0.12	0.01	5	0.17	0.01	5	-0.348307	0.0104047
Orlovius & McHoul 2015	potato	low nutrition	mature	med	mg_conc	%	leaf	0.24	0.0210819	6	0.21	0.0262573	6	0.133531	0.0232899
Orlovius & McHoul 2015	potato	low nutrition	mature	high	mg_conc	%	leaf	0.3	0.0220101	6	0.21	0.0262573	6	0.356675	0.0210114
Orlovius & McHoul 2015	potato	low nutrition	mature	med	biomass	t ha-1	total	9.85	1.75633	5	9.78	1.69526	5	0.00713197	0.0618283
Orlovius & McHoul 2015	potato	low nutrition	mature	high	biomass	t ha-1	total	10.37	1.71824	5	9.78	1.69526	5	0.0585775	0.0574933
Orlovius & McHoul 2015	sugar beet	low nutrition	mature	med	mg_conc	%	leaf	0.21	0.017127	6	0.21	0.0308401	6	0	0.0283447
Orlovius & McHoul 2015	sugar beet	low nutrition	mature	high	mg_conc	%	leaf	0.25	0.0304868	6	0.21	0.0308401	6	0.174353	0.0361914
Orlovius & McHoul 2015	sugar beet	low nutrition	mature	med	biomass	t ha-1	total	65.1	4.7741	6	63.46	4.42276	6	0.0255148	0.010235
Orlovius & McHoul 2015	sugar beet	low nutrition	mature	high	biomass	t ha-1	total	66.82	4.37945	6	63.46	4.42276	6	0.0515927	0.00915195
Pal & Mahajan 2017	Rosa damascena Mill.	fertilized	mature	low	mg_conc	mg g-1	leaf	2.8	0.11	3	2.49	0.11	3	0.117337	0.00349495
Pal & Mahajan 2017	Rosa damascena Mill.	fertilized	mature	med	mg_conc	mg g-1	leaf	2.99	0.11	3	2.49	0.11	3	0.182991	0.00330503
Pal & Mahajan 2017	Rosa damascena Mill.	fertilized	mature	high	mg_conc	mg g-1	leaf	3.01	0.11	3	2.49	0.11	3	0.189657	0.00328711
Pal & Mahajan 2017	Rosa damascena Mill.	fertilized	mature	high	mg_conc	mg g-1	leaf	2.9	0.11	3	2.49	0.11	3	0.152428	0.00339034
Pal & Mahajan 2017	Rosa damascena Mill.	fertilized	mature	low	biomass	g bush-1	flower	992.63	45.28	3	881.39	45.28	3	0.118858	0.00472006
Pal & Mahajan 2017	Rosa damascena Mill.	fertilized	mature	med	biomass	g bush-1	flower	1060.72	45.28	3	881.39	45.28	3	0.185203	0.00446149
Pal & Mahajan 2017	Rosa damascena Mill.	fertilized	mature	high	biomass	g bush-1	flower	1114.47	45.28	3	881.39	45.28	3	0.234634	0.00428996
Pal & Mahajan 2017	Rosa damascena Mill.	fertilized	mature	high	biomass	g bush-1	flower	930.06	45.28	3	881.39	45.28	3	0.0537489	0.00500946
Peng et al 2015	Citrus spp.	full nutrition	mature	high	mg_conc	mg g-1	leaf	1.49	0.03	5	0.67	0.02	5	0.799254	0.00129645
Peng et al 2015	Citrus spp.	full nutrition	mature	high	biomass	g plant-1	leaf	14.4	0.7	10	11	0.5	9	0.269333	0.00442916
Peng et al 2015	Citrus spp.	full nutrition	mature	high	net_assimilation	µmol CO2 m-2 s-1	leaf	10.3	0.7	8	1.4	0.3	8	1.99567	0.0505371
Peng et al 2015	Citrus spp.	full nutrition	mature	high	biomass	g plant-1	root	13.1	0.6	9	9.5	0.8	9	0.32132	0.00918919
Peng et al 2015	Citrus spp.	full nutrition	mature	high	biomass	g plant-1	shoot	33.8	1.7	9	23.9	1.7	9	0.346582	0.00758911
Peng et al 2015	Citrus spp.	full nutrition	mature	high	biomass	g plant-1	total	46.9	2.3	9	33.4	2.5	9	0.339462	0.00800754
Peng et al 2015	Citrus spp.	full nutrition	mature	high	shoot.root.ratio	NA	ratio	2.58	0.13	9	2.52	0.02	9	0.0235305	0.0026019
Polle et al 1994	Picea abies	full nutrition	mature	high	mg_conc	%	total	0.13	0.0134164	5	0.03	0.00447214	5	1.46634	0.0322222
Polle et al 1994	Picea abies	full nutrition	mature	high	biomass	mg g-1 fw	total	393	7.60263	5	429	11.1803	5	-0.0876473	0.00105347
Proberezny et al 2012	carrot	fertilized	mature	med	biomass	t ha-1	total	56.65	5.75563	3	54.25	5.60022	3	0.043289	0.0209794
Proberezny et al 2012	carrot	fertilized	mature	high	biomass	t ha-1	total	59.4	6.03916	3	54.25	5.60022	3	0.0906912	0.0209917
Radkowski et al 2017	timothy grass	fertilized	mature	med	biomass	dt ha-1	shoot	23.8	0.62	3	21.2	0.43	3	0.115684	0.00109003
Radkowski et al 2017	timothy grass	fertilized	mature	med	biomass	dt ha-1	shoot	43.03	0.71	3	40.12	0.45	3	0.0700226	0.00039806
Radkowski et al 2017	timothy grass	fertilized	mature	med	biomass	dt ha-1	shoot	33.6	0.65	3	35	0.35	3	-0.040822	0.000474238
Rehman et al 2018	sunflower	unfertilized	young	high	biomass	g	shoot	35.9	2.1	6	24.6	1.4	6	0.377991	0.00666057
Rehman et al 2018	sunflower	unfertilized	young	high	mg_conc	mg g-1	leaf	1.72	0.04	6	0.85	0.02	6	0.704843	0.00109447
Riga&Anza 2003	Pepper	unfertilized	young	low	biomass	g	total	5	0.57735	3	1.8	0.288675	3	1.02165	0.0390373
Riga&Anza 2003	Pepper	unfertilized	young	med	biomass	g	total	5.4	0.404145	3	1.8	0.288675	3	1.09861	0.0313174
Riga&Anza 2003	Pepper	unfertilized	young	med	biomass	g	total	6.7	0.34641	3	1.8	0.288675	3	1.31432	0.028387
Riga&Anza 2003	Pepper	unfertilized	young	high	biomass	g	total	7	0.80829	3	1.8	0.288675	3	1.35812	0.0390439
Riga&Anza 2003	Pepper	unfertilized	young	high	biomass	g	total	7	0.34641	3	1.8	0.288675	3	1.35812	0.0281633
Riga&Anza 2003	Pepper	unfertilized	young	high	biomass	g	total	7	0.46188	3	1.8	0.288675	3	1.35812	0.0300762
Riga&Anza 2003	Pepper	unfertilized	young	low	shoot.root.ratio	g plant-1	ratio	11.2	0.46188	3	12.8	1.27017	3	-0.133531	0.0115486
Riga&Anza 2003	Pepper	unfertilized	young	low	shoot.root.ratio	g plant-1	ratio	7.3	0.519615	3	12.8	1.27017	3	-0.561571	0.0149211
Riga&Anza 2003	Pepper	unfertilized	young	med	shoot.root.ratio	g plant-1	ratio	6.1	0.404145	3	12.8	1.27017	3	-0.741156	0.0142334
Riga&Anza 2003	Pepper	unfertilized	young	med	shoot.root.ratio	g plant-1	ratio	5.9	0.404145	3	12.8	1.27017	3	-0.774493	0.0145358
Riga&Anza 2003	Pepper	unfertilized	young	high	shoot.root.ratio	g plant-1	ratio	5.5	0.11547	3	12.8	1.27017	3	-0.844697	0.0102842
Riga&Anza 2003	Pepper	unfertilized	young	high	shoot.root.ratio	g plant-1	ratio	6.6	0.34641	3	12.8	1.27017	3	-0.662376	0.0125953
Riga&Anza 2003	Pepper	unfertilized	young	very high	shoot.root.ratio	g plant-1	ratio	6.7	0.519615	3	12.8	1.27017	3	-0.647338	0.0158706
Rivelli et al 2010	sunflower	unfertilized	young	med	biomass	g	total	91.9	3	4	10	2.9	4	2.21812	0.0851656
Rivelli et al 2010	sunflower	unfertilized	young	high	biomass	g	total	84.3	1.9	4	10	2.9	4	2.1318	0.084608
Rivelli et al 2010	sunflower	unfertilized	young	low	biomass	g	total	81.9	4.8	4	10	2.9	4	2.10291	0.0875349
Rivelli et al 2010	sunflower	unfertilized	young	low	net_assimilation	µmol CO2 m-2 s-1	leaf	41	4.9	4	10	0.9	4	1.41099	0.0223832
Rivelli et al 2010	sunflower	unfertilized	young	high	net_assimilation	µmol CO2 m-2 s-1	leaf	44.1	4.3	4	10	0.9	4	1.48387	0.0176074
Rivelli et al 2010	sunflower	unfertilized	young	med	net_assimilation	µmol CO2 m-2 s-1	leaf	44.7	2.5	4	10	0.9	4	1.49739	0.011228
Ruan & Gerendas 2015	Camellia sinensis L.	fertilized	old	high	biomass	g pot-1	leaf	13.5	2.9	3	13	2.7	3	0.0377403	0.0892815
Ruan & Gerendas 2015	Camellia sinensis L.	fertilized	old	high	biomass	g pot-1	shoot	38.4	5.5	3	35.4	3.7	3	0.0813456	0.031439
Ruan & Gerendas 2015	Camellia sinensis L.	fertilized	old	high	mg_conc	mg g-1	leaf	2.3	0.1	3	0.9	0.3	3	0.93827	0.113001
Ruan et al 2012	Camellia sinensis L.	unfertilized	young	high	mg_conc	mg g-1	leaf	1.57	0.15	3	0.54	0.04	3	1.06726	0.0146151
Ruan et al 2012	Camellia sinensis L.	unfertilized	young	high	biomass	g pot-1	total	25.6	3.6	3	6.1	1	3	1.4343	0.0466499
Ruan et al 2012	Camellia sinensis L.	unfertilized	young	high	shoot.root.ratio	NA	ratio	0.52	0.14	3	0.48	0.08	3	0.0800427	0.100263
Ruan et al 2012	Camellia sinensis L.	fertilized	young	high	mg_conc	mg g-1	leaf	3.1	0.2	4	1.5	0.3	4	0.725937	0.0441623
Ruan et al 2012	Camellia sinensis L.	fertilized	young	high	biomass	g pot-1	total	32.6	0.7	4	26.3	0.8	4	0.214743	0.00138633
Samborska et al 2018	Raphanus sativus	full nutrition	mature	high	net_assimilation	µmol CO2 m-2 s-1	leaf	10.3	0.519615	3	3.29	1	3	1.14126	0.0949352
Sun et al 2001	Pinus radiata	unfertilized	mature	high	biomass	g plant-1	leaf	6.1	0.8	5	2.4	0.5	5	0.93282	0.0606025
Sun et al 2001	Pinus radiata	unfertilized	mature	high	biomass	g plant-1	shoot	2.6	0.3	5	0.7	0.1	5	1.31219	0.0337218
Sun et al 2001	Pinus radiata	unfertilized	mature	high	biomass	g plant-1	root	3.1	0.5	5	1	0.1	5	1.1314	0.0360146
Sun et al 2001	Pinus radiata	unfertilized	mature	high	biomass	g plant-1	total	5.7	0.8	5	1.7	0.2	5	1.20984	0.0335392
Sun et al 2001	Pinus radiata	unfertilized	mature	high	mg_conc	mg g-1	leaf	0.81	0.02	5	0.32	0.02	5	0.928713	0.00451591
Sun et al 2001	Pinus radiata	unfertilized	mature	high	mg_conc	mg g-1	shoot	1	0.05	5	0.42	0.02	5	0.867501	0.00476757
Sun et al 2001	Pinus radiata	unfertilized	mature	high	mg_conc	mg g-1	root	0.85	0.05	5	0.21	0.02	5	1.39813	0.0125305
Sun et al 2001	Pinus radiata	unfertilized	mature	high	net_assimilation	µmol CO2 m-2 s-1	leaf	6.6	0.4	5	3.5	0.2	5	0.634307	0.0069384
Sun et al 2001	Pinus radiata	unfertilized	mature	high	shoot.root.ratio	NA	ratio	2.77	0.1	5	3.02	0.16	5	-0.0864095	0.00411018
Sun et al 2018	white clover	unfertilized	mature	high	biomass	g	shoot	3.1	0.1	9	2.6	0.2	9	0.175891	0.00695774
Sun et al 2018	white clover	unfertilized	mature	high	mg_conc	mg g-1	shoot	7.21	0.36	9	2.52	0.13	9	1.05121	0.00515432
Sun et al 2018	annual ryegrass	unfertilized	mature	high	biomass	g	shoot	23.3	0.7	9	17.7	0.4	9	0.274889	0.00141329
Sun et al 2018	annual ryegrass	unfertilized	mature	high	mg_conc	mg g-1	shoot	2.32	0.11	9	0.79	0.075	9	1.07729	0.011261
Sun et al 2018	annual ryegrass	unfertilized	mature	med	mg_conc	mg g-1	shoot	2.13	0.093	9	0.79	0.075	9	0.991844	0.0109193
Sun et al 2018	annual ryegrass	unfertilized	mature	med	biomass	g	shoot	20.4	0.5	9	17.7	0.4	9	0.14197	0.00111144
Sun et al 2018	white clover	unfertilized	mature	med	mg_conc	mg g-1	shoot	6.52	0.62	9	2.52	0.13	9	0.950615	0.0117037
Sun et al 2018	white clover	unfertilized	mature	med	biomass	g	shoot	3.1	0.1	9	2.6	0.2	9	0.175891	0.00695774
Sun et al 2018	annual ryegrass	unfertilized	mature	low	biomass	g	shoot	20.2	0.6	9	17.7	0.4	9	0.132118	0.00139298
Sun et al 2018	annual ryegrass	unfertilized	mature	low	mg_conc	mg g-1	shoot	1.35	0.077	9	0.79	0.075	9	0.535827	0.0122662
Sun et al 2018	white clover	unfertilized	mature	low	biomass	g	shoot	2.9	0.1	9	2.6	0.2	9	0.109199	0.00710622
Sun et al 2018	white clover	unfertilized	mature	low	mg_conc	mg g-1	shoot	4.45	0.56	9	2.52	0.13	9	0.568645	0.0184976
Sun&Payn 1999	Pinus radiata	fertilized	mature	low	biomass	g	shoot	12.3	0.9	3	4.8	0.5	3	0.940983	0.0162047
Sun&Payn 1999	Pinus radiata	fertilized	mature	med	biomass	g	shoot	12.2	0.7	3	4.8	0.5	3	0.93282	0.0141428
Sun&Payn 1999	Pinus radiata	fertilized	mature	high	biomass	g	shoot	16.2	1.2	3	4.8	0.5	3	1.2164	0.0163377
Sun&Payn 1999	Pinus radiata	fertilized	mature	low	biomass	g	shoot	9.9	1.7	3	6.2	0.7	3	0.467985	0.0422339
Sun&Payn 1999	Pinus radiata	fertilized	mature	med	biomass	g	shoot	8.4	0.7	3	6.2	0.7	3	0.303682	0.0196916
Sun&Payn 1999	Pinus radiata	fertilized	mature	high	biomass	g	shoot	11	1.1	3	6.2	0.7	3	0.573346	0.0227471
Sun&Payn 1999	Pinus radiata	fertilized	mature	low	biomass	g	shoot	11.8	1	3	6.8	1.2	3	0.551177	0.0383237
Sun&Payn 1999	Pinus radiata	fertilized	mature	med	biomass	g	shoot	9.8	1.2	3	6.8	1.2	3	0.36546	0.0461356
Sun&Payn 1999	Pinus radiata	fertilized	mature	high	biomass	g	shoot	11.5	1.3	3	6.8	1.2	3	0.525424	0.0439207
Sun&Payn 1999	Pinus radiata	fertilized	mature	low	biomass	g	shoot	11.5	1.1	3	6.4	0.6	3	0.586049	0.0179384
Sun&Payn 1999	Pinus radiata	fertilized	mature	med	biomass	g	shoot	12	0.8	3	6.4	0.6	3	0.628609	0.0132335
Sun&Payn 1999	Pinus radiata	fertilized	mature	high	biomass	g	shoot	13.1	1.3	3	6.4	0.6	3	0.716314	0.018637
Sun&Payn 1999	Pinus radiata	fertilized	mature	low	biomass	g	shoot	8	0.7	3	4.8	0.4	3	0.510826	0.0146007
Sun&Payn 1999	Pinus radiata	fertilized	mature	med	biomass	g	shoot	9.1	0.5	3	4.8	0.4	3	0.639658	0.0099634
Sun&Payn 1999	Pinus radiata	fertilized	mature	high	biomass	g	shoot	11.2	0.8	3	4.8	0.4	3	0.847298	0.0120465
Sun&Payn 1999	Pinus radiata	fertilized	mature	low	biomass	g	shoot	10	0.9	3	5.3	0.5	3	0.634878	0.017
Sun&Payn 1999	Pinus radiata	fertilized	mature	med	biomass	g	shoot	10.9	2	3	5.3	0.5	3	0.721056	0.0425672
Sun&Payn 1999	Pinus radiata	fertilized	mature	high	biomass	g	shoot	11.5	1.5	3	5.3	0.5	3	0.77464	0.0259132
Sun&Payn 1999	Pinus radiata	fertilized	mature	low	biomass	g	shoot	6.8	0.6	3	5.4	0.6	3	0.230524	0.0201311
Sun&Payn 1999	Pinus radiata	fertilized	mature	med	biomass	g	shoot	7.8	0.6	3	5.4	0.6	3	0.367725	0.0182628
Sun&Payn 1999	Pinus radiata	fertilized	mature	high	biomass	g	shoot	8.6	0.9	3	5.4	0.6	3	0.465363	0.0232975
Sun&Payn 1999	Pinus radiata	fertilized	mature	low	biomass	g	shoot	10.1	1.2	3	6.4	1.1	3	0.456237	0.0436573
Sun&Payn 1999	Pinus radiata	fertilized	mature	med	biomass	g	shoot	11.4	0.8	3	6.4	1.1	3	0.577315	0.0344656
Sun&Payn 1999	Pinus radiata	fertilized	mature	high	biomass	g	shoot	13.8	0.8	3	6.4	1.1	3	0.768371	0.0329017
Sun&Payn 1999	Pinus radiata	fertilized	mature	low	biomass	g	shoot	10	0.8	3	5.7	0.8	3	0.562119	0.0260984
Sun&Payn 1999	Pinus radiata	fertilized	mature	med	biomass	g	shoot	10.3	1	3	5.7	0.8	3	0.591678	0.0291243
Sun&Payn 1999	Pinus radiata	fertilized	mature	high	biomass	g	shoot	12.9	0.7	3	5.7	0.8	3	0.816761	0.0226429
Sun&Payn 1999	Pinus radiata	fertilized	mature	low	biomass	g	shoot	11.7	1.1	3	4.6	0.3	3	0.933533	0.0130925
Sun&Payn 1999	Pinus radiata	fertilized	mature	med	biomass	g	shoot	11.5	1	3	4.6	0.3	3	0.916291	0.0118147
Sun&Payn 1999	Pinus radiata	fertilized	mature	high	biomass	g	shoot	13.7	1.3	3	4.6	0.3	3	1.09134	0.0132575
Tang et al 2012	Citrus spp.	low nutrition	mature	high	net_assimilation	µmol CO2 m-2 s-1	leaf	9.7	0.8	4	3	0.3	4	1.17351	0.016802
Tang et al 2012	Citrus spp.	low nutrition	mature	high	mg_conc	mg g-1	leaf	213	32	3	37	5	3	1.75037	0.040832
Tatagiba et al 2016	Oryza sativa	low nutrition	young	high	mg_conc	%	leaf	0.84	0.00866025	12	0.67	0.0057735	12	0.226124	0.000189052
Tatagiba et al 2016	Oryza sativa	low nutrition	young	high	net_assimilation	µmol CO2 m-2 s-1	leaf	28.2	0.202073	12	25.5	0.144338	12	0.100644	8.33493e-05
Kumar Tewari et al 2004	maize	fertilized	young	high	biomass	g plant-1	shoot	3.1	0.02	3	1.83	0.015	3	0.527086	0.00010881
Kumar Tewari et al 2004	maize	fertilized	young	high	biomass	g plant-1	root	0.88	0.003	3	0.5	0.006	3	0.565314	0.000155622
Kumar Tewari et al 2004	maize	fertilized	young	high	biomass	g plant-1	total	3.97	0.017	3	2.33	0.02	3	0.532898	9.20163e-05
Kumar Tewari et al 2004	maize	fertilized	young	high	shoot.root.ratio	NA	ratio	3.54	0.035	3	3.67	0.012	3	-0.0360649	0.000108444
Kumar Tewari et al 2006	mulberry Morus alba L.	fertilized	mature	high	biomass	g plant-1	shoot	78.6	4.9	3	14.5	0.27	3	1.69022	0.00423313
Kumar Tewari et al 2006	mulberry Morus alba L.	fertilized	mature	high	biomass	g plant-1	root	8.2	0.81	3	1.1	0.01	3	2.00882	0.00984023
Kumar Tewari et al 2006	mulberry Morus alba L.	fertilized	mature	high	biomass	g plant-1	total	86.8	5.71	3	15.6	0.28	3	1.71634	0.00464961
Kumar Tewari et al 2006	mulberry Morus alba L.	fertilized	mature	high	mg_conc	mg g-1	leaf	1.8	0.001	3	0.3	0.9	3	1.79176	9
Kumar Tewari et al 2006	mulberry Morus alba L.	fertilized	mature	high	mg_conc	mg g-1	leaf	2.9	0.001	3	0.2	0.1	3	2.67415	0.25
Kumar Tewari et al 2006	mulberry Morus alba L.	fertilized	mature	med	shoot.root.ratio	NA	ratio	9.7	0.37	3	13.7	0.17	3	-0.34527	0.00160897
Toxopeus &Gordon 1985	white clover	fertilized	mature	med	mg_conc	% dry matter	shoot	0.23	0.02	5	0.12	0.02	5	0.650588	0.0353392
Toxopeus &Gordon 1985	white clover	fertilized	mature	high	mg_conc	% dry matter	shoot	0.34	0.02	5	0.12	0.02	5	1.04145	0.031238
Toxopeus &Gordon 1985	white clover	fertilized	mature	med	mg_conc	% dry matter	shoot	0.2	0.01	5	0.1	0.01	5	0.693147	0.0125
Toxopeus &Gordon 1985	white clover	fertilized	mature	high	mg_conc	% dry matter	shoot	0.29	0.01	5	0.1	0.01	5	1.06471	0.0111891
Toxopeus &Gordon 1985	white clover	fertilized	mature	med	mg_conc	% dry matter	shoot	0.2	0.01	5	0.11	0.01	5	0.597837	0.0107645
Toxopeus &Gordon 1985	white clover	fertilized	mature	high	mg_conc	% dry matter	shoot	0.26	0.01	5	0.11	0.01	5	0.860201	0.00974375
Toxopeus &Gordon 1985	white clover	fertilized	mature	med	mg_conc	% dry matter	shoot	0.18	0.01	5	0.12	0.01	5	0.405465	0.0100309
Toxopeus &Gordon 1985	white clover	fertilized	mature	high	mg_conc	% dry matter	shoot	0.22	0.01	5	0.12	0.01	5	0.606136	0.00901056
Toxopeus &Gordon 1985	white clover	fertilized	mature	med	biomass	kg ha-1	shoot	2620	280	5	1420	280	5	0.612517	0.0503024
Toxopeus &Gordon 1985	white clover	fertilized	mature	high	biomass	kg ha-1	shoot	2760	280	5	1420	280	5	0.664574	0.0491731
Toxopeus &Gordon 1985	white clover	fertilized	mature	med	biomass	kg ha-1	shoot	740	90	5	340	90	5	0.777705	0.084861
Toxopeus &Gordon 1985	white clover	fertilized	mature	high	biomass	kg ha-1	shoot	860	90	5	340	90	5	0.927987	0.0810211
Toxopeus &Gordon 1985	white clover	fertilized	mature	med	biomass	kg ha-1	shoot	570	60	5	270	60	5	0.747214	0.060463
Toxopeus &Gordon 1985	white clover	fertilized	mature	high	biomass	kg ha-1	shoot	600	60	5	270	60	5	0.798508	0.0593827
Toxopeus &Gordon 1985	white clover	fertilized	mature	med	biomass	kg ha-1	shoot	1360	80	5	640	80	5	0.753772	0.0190852
Toxopeus &Gordon 1985	white clover	fertilized	mature	high	biomass	kg ha-1	shoot	1420	80	5	640	80	5	0.796944	0.018799
Toxopeus &Gordon 1985	white clover	fertilized	mature	med	mg_conc	% dry matter	shoot	0.25	0.15	5	0.15	0.01	5	0.510826	0.364444
Toxopeus &Gordon 1985	white clover	fertilized	mature	high	mg_conc	% dry matter	shoot	0.33	0.15	5	0.15	0.01	5	0.788457	0.211056
Toxopeus &Gordon 1985	white clover	fertilized	mature	med	mg_conc	% dry matter	shoot	0.25	0.09	5	0.09	0.01	5	1.02165	0.141946
Toxopeus &Gordon 1985	white clover	fertilized	mature	high	mg_conc	% dry matter	shoot	0.34	0.09	5	0.09	0.01	5	1.32914	0.0824149
Toxopeus &Gordon 1985	white clover	fertilized	mature	med	mg_conc	% dry matter	shoot	0.2	0.1	5	0.1	0.01	5	0.693147	0.26
Toxopeus &Gordon 1985	white clover	fertilized	mature	high	mg_conc	% dry matter	shoot	0.26	0.1	5	0.1	0.01	5	0.955511	0.157929
Toxopeus &Gordon 1985	white clover	fertilized	mature	med	biomass	kg ha-1	shoot	1560	100	5	880	100	5	0.572519	0.0170224
Toxopeus &Gordon 1985	white clover	fertilized	mature	high	biomass	kg ha-1	shoot	1650	100	5	880	100	5	0.628609	0.0165863
Toxopeus &Gordon 1985	white clover	fertilized	mature	med	biomass	kg ha-1	shoot	1420	90	5	980	90	5	0.37086	0.012451
Toxopeus &Gordon 1985	white clover	fertilized	mature	high	biomass	kg ha-1	shoot	1430	90	5	980	90	5	0.377877	0.0123951
Toxopeus &Gordon 1985	white clover	fertilized	mature	med	biomass	kg ha-1	shoot	1580	80	5	900	80	5	0.562785	0.0104649
Toxopeus &Gordon 1985	white clover	fertilized	mature	high	biomass	kg ha-1	shoot	1600	80	5	900	80	5	0.575364	0.0104012
Tränkner et al 2016	barley	fertilized	mature	med	biomass	g	shoot	33.36	1.21	3	15.56	1.22	3	0.762654	0.00746311
Tränkner et al 2016	barley	fertilized	mature	med	biomass	g	root	5.42	0.43	3	2.38	0.15	3	0.822995	0.0102663
Tränkner et al 2016	barley	fertilized	mature	med	biomass	g	total	38.3	1.63	3	17.9	1.38	3	0.760649	0.00775488
Tränkner et al 2016	barley	fertilized	mature	med	mg_conc	mg g-1	leaf	0.96	0.06	3	0.41	0	3	0.850776	0.00390625
Tränkner et al 2016	barley	fertilized	mature	med	mg_conc	mg g-1	leaf	0.45	0.08	3	0.25	0.01	3	0.587787	0.0332049
Tränkner et al 2016	barley	fertilized	mature	high	biomass	g	shoot	46.06	0.59	3	15.56	1.22	3	1.08524	0.00631161
Tränkner et al 2016	barley	fertilized	mature	high	biomass	g	root	7.08	0.5	3	2.38	0.15	3	1.09017	0.00895957
Tränkner et al 2016	barley	fertilized	mature	high	biomass	g	total	53.2	0.2	3	17.9	1.38	3	1.08926	0.00595777
Tränkner et al 2016	barley	fertilized	mature	high	mg_conc	mg g-1	NA	1.09	0.07	3	0.41	0	3	0.977776	0.00412423
Tränkner et al 2016	barley	fertilized	mature	high	mg_conc	mg g-1	NA	0.96	0.14	3	0.25	0.01	3	1.34547	0.0228674
Tränkner et al 2016	barley	fertilized	mature	high	net_assimilation	µmol CO2 m-2 s-1	leaf	26.3	2.3	3	11.2	0.7	3	0.853655	0.0115542
Tränkner et al 2016	barley	fertilized	mature	med	net_assimilation	µmol CO2 m-2 s-1	leaf	20.6	0.5	3	11.2	0.7	3	0.609377	0.00449537
Tränkner et al 2016	barley	fertilized	mature	high	shoot.root.ratio	NA	ratio	6.58	0.54	3	6.53	0.11	3	0.0076278	0.00701874
Tränkner et al 2016	barley	fertilized	mature	med	shoot.root.ratio	NA	ratio	6.2	0.29	3	6.53	0.11	3	-0.0518577	0.00247159
Troyanos et al 1997	Prunus spp.	fertilized	mature	med	shoot.root.ratio	NA	ratio	4.9	0.45	5	3.9	0.45	5	0.228259	0.0217476
Troyanos et al 1997	Prunus spp.	fertilized	mature	high	shoot.root.ratio	NA	ratio	3.3	0.45	5	3.9	0.45	5	-0.167054	0.0319087
Troyanos et al 1997	Prunus spp.	fertilized	mature	very high	shoot.root.ratio	NA	ratio	3.9	0.45	5	3.9	0.45	5	0	0.0266272
Troyanos et al 1997	Prunus spp.	fertilized	mature	med	shoot.root.ratio	NA	ratio	2.7	0.45	5	1.4	0.45	5	0.65678	0.131094
Troyanos et al 1997	Prunus spp.	fertilized	mature	high	shoot.root.ratio	NA	ratio	2.5	0.45	5	1.4	0.45	5	0.579818	0.135716
Troyanos et al 1997	Prunus spp.	fertilized	mature	very high	shoot.root.ratio	NA	ratio	2.8	0.45	5	1.4	0.45	5	0.693147	0.129145
Uzilday et al 2017	cotton	unfertilized	young	low	biomass	g	shoot	3.51	0.16	6	0.63	0.03	6	1.71765	0.00434548
Uzilday et al 2017	cotton	unfertilized	young	med	biomass	g	shoot	3.7	0.18	6	0.63	0.03	6	1.77037	0.00463426
Uzilday et al 2017	cotton	unfertilized	young	high	biomass	g	shoot	5.29	0.25	6	0.63	0.03	6	2.12785	0.00450098
Uzilday et al 2017	cotton	unfertilized	young	low	biomass	g	root	0.24	0.01	6	0.05	0.001	6	1.56862	0.00213611
Uzilday et al 2017	cotton	unfertilized	young	med	biomass	g	root	0.36	0.01	6	0.05	0.001	6	1.97408	0.0011716
Uzilday et al 2017	cotton	unfertilized	young	high	biomass	g	root	0.43	0.02	6	0.05	0.001	6	2.15176	0.00256333
Uzilday et al 2017	cotton	unfertilized	young	low	biomass	g	total	3.75	0.17	6	0.68	0.031	6	1.70742	0.0041334
Uzilday et al 2017	cotton	unfertilized	young	med	biomass	g	total	4.06	0.19	6	0.68	0.031	6	1.78685	0.00426834
Uzilday et al 2017	cotton	unfertilized	young	high	biomass	g	total	5.72	0.27	6	0.68	0.031	6	2.12963	0.00430639
Uzilday et al 2017	cotton	unfertilized	young	low	mg_conc	mg g-1	shoot	0.99	0.01	6	0.31	0.03	6	1.16113	0.00946727
Uzilday et al 2017	cotton	unfertilized	young	med	mg_conc	mg g-1	shoot	1.68	0.16	6	0.31	0.03	6	1.68998	0.0184355
Uzilday et al 2017	cotton	unfertilized	young	high	mg_conc	mg g-1	shoot	5.07	0.5	6	0.31	0.03	6	2.79452	0.019091
Uzilday et al 2017	cotton	unfertilized	young	low	shoot.root.ratio	mg g-1	ratio	14.625	0.06	6	12.6	0.3	6	0.149036	0.000583724
Uzilday et al 2017	cotton	unfertilized	young	med	shoot.root.ratio	mg g-1	ratio	10.2778	0.2	6	12.6	0.3	6	-0.203713	0.000945564
Uzilday et al 2017	cotton	unfertilized	young	high	shoot.root.ratio	mg g-1	ratio	12.3023	0.01	6	12.6	0.3	6	-0.0239085	0.000567554
Uzilday et al 2017	cotton	unfertilized	young	low	net_assimilation	µmol CO2 m-2 s-1	leaf	3.39	0.17	6	1.19	0.08	6	1.04688	0.00703423
Uzilday et al 2017	cotton	unfertilized	young	med	net_assimilation	µmol CO2 m-2 s-1	leaf	8.21	0.38	6	1.19	0.08	6	1.9314	0.00666176
Uzilday et al 2017	cotton	unfertilized	young	high	net_assimilation	µmol CO2 m-2 s-1	leaf	13.21	0.67	6	1.19	0.08	6	2.40702	0.00709189
Verbruggen & Hermans 2013	Pisum sativum	fertilized	mature	high	biomass	g	root	0.14	0.0106066	8	0.13	0.00353553	8	0.074108	0.00691311
Verbruggen & Hermans 2013	Pisum sativum	fertilized	mature	high	biomass	g	leaf	0.18	0.0141421	8	0.23	0.0141421	8	-0.245122	0.0098301
Verbruggen & Hermans 2013	Pisum sativum	fertilized	mature	high	biomass	g	stem	0.42	0.0247487	8	0.35	0.0176777	8	0.182322	0.0060941
Verbruggen & Hermans 2013	Pisum sativum	fertilized	mature	high	biomass	g	shoot	0.6	0.0194454	8	0.58	0.0159099	8	0.0339016	0.00175523
Verbruggen & Hermans 2013	Pisum sativum	fertilized	mature	high	biomass	g	total	0.77	0.0424264	8	0.73	0.0247487	8	0.053346	0.00412458
Verbruggen & Hermans 2013	Pisum sativum	fertilized	mature	high	shoot.root.ratio	NA	ratio	4.28571	0.17	8	4.46154	0.001	8	-0.0402064	0.00157349
Verbruggen & Hermans 2013	Brassica rapa	fertilized	mature	high	biomass	g	root	0.07	0.02	8	0.08	0.02	8	-0.133531	0.144133
Verbruggen & Hermans 2013	Brassica rapa	fertilized	mature	high	biomass	g	taproot	0.08	0.02	8	0.07	0.03	8	0.133531	0.246173
Verbruggen & Hermans 2013	Brassica rapa	fertilized	mature	high	biomass	g	shoot	1.47	0.27	8	1.33	0.29	8	0.100083	0.0812796
Verbruggen & Hermans 2013	Brassica rapa	fertilized	mature	high	biomass	g	total	1.64	0.25	8	1.51	0.3	8	0.0825866	0.0627096
Verbruggen & Hermans 2013	Brassica rapa	fertilized	mature	high	shoot.root.ratio	NA	ratio	9.8	0.6	8	8.87	0.18	8	0.0997076	0.00416025
Willson et al 2017	Phragmites australis	low nutrition	young	low	biomass	g	shoot	16.2	3.5	5	16.2	1.9	5	0	0.0604329
Willson et al 2017	Phragmites australis	low nutrition	young	low	biomass	g	root	6.1	0.5	5	5.5	0.3	5	0.103541	0.00969383
Willson et al 2017	Phragmites australis	low nutrition	young	low	shoot.root.ratio	NA	ratio	2.17391	0.36	5	2.78	0.21	5	-0.245922	0.0331296
Willson et al 2017	Phragmites australis	low nutrition	young	low	biomass	g	total	22.3	4	5	21.7	2.2	5	0.0272744	0.0424528
Xiao et al 2014	Citrus spp.	low nutrition	mature	high	biomass	g plant-1	total	31.8	0.9	3	27.6	0.3	3	0.141651	0.000919144
Xiao et al 2014	Citrus spp.	low nutrition	mature	high	biomass	g plant-1	total	32.2	0.2	3	25.5	0.8	3	0.233288	0.00102282
Xiao et al 2014	Citrus spp.	low nutrition	mature	high	biomass	g plant-1	root	14.9	1.1	3	11.5	0.4	3	0.259014	0.00666003
Xiao et al 2014	Citrus spp.	low nutrition	mature	high	biomass	g plant-1	root	13.7	0.3	3	10.5	0.6	3	0.266021	0.00374482
Xiao et al 2014	Citrus spp.	low nutrition	mature	high	biomass	g plant-1	shoot	16.9	0.2	3	16.1	0.1	3	0.0484943	0.00017863
Xiao et al 2014	Citrus spp.	low nutrition	mature	high	biomass	g plant-1	shoot	18.5	0.1	3	15	0.2	3	0.209721	0.000206996
Xiao et al 2014	Citrus spp.	low nutrition	mature	high	mg_conc	mg g-1	leaf	2.9	0.265	3	2.705	0.19	3	0.0696088	0.0132839
Xiao et al 2014	Citrus spp.	low nutrition	mature	high	mg_conc	mg g-1	leaf	3.69	0.23	3	3.23	0.205	3	0.133144	0.00791323
Xiao et al 2014	Citrus spp.	low nutrition	mature	high	net_assimilation	µmol CO2 m-2 s-1	leaf	7.6	0.2	3	7.2	0.4	3	0.0540672	0.00377894
Xiao et al 2014	Citrus spp.	low nutrition	mature	high	net_assimilation	µmol CO2 m-2 s-1	leaf	5.5	0.6	3	3.9	0.2	3	0.343772	0.0145307
Xiao et al 2014	Citrus spp.	low nutrition	mature	high	shoot.root.ratio	NA	ratio	1.13	0.06	3	1.4	0.04	3	-0.214255	0.00363565
Xiao et al 2014	Citrus spp.	low nutrition	mature	high	shoot.root.ratio	NA	ratio	1.35	0.02	3	1.43	0.06	3	-0.0575699	0.00197996
Yang et al 2012	Citrus spp.	full nutrition	mature	low	net_assimilation	µmol CO2 m-2 s-1	leaf	5.4	0.3	7	1.8	0.4	7	1.09861	0.0524691
Yang et al 2012	Citrus spp.	full nutrition	mature	med	net_assimilation	µmol CO2 m-2 s-1	leaf	9	0.7	6	1.8	0.4	7	1.60944	0.0554321
Yang et al 2012	Citrus spp.	full nutrition	mature	high	net_assimilation	µmol CO2 m-2 s-1	leaf	12.4	0.3	7	1.8	0.4	7	1.92991	0.049968
Yang et al 2012	Citrus spp.	full nutrition	mature	low	net_assimilation	µmol CO2 m-2 s-1	leaf	1.9	0.4	6	0.9	0.3	6	0.747214	0.155432
Yang et al 2012	Citrus spp.	full nutrition	mature	med	net_assimilation	µmol CO2 m-2 s-1	leaf	4.6	0.4	6	0.9	0.3	6	1.63142	0.118673
Yang et al 2012	Citrus spp.	full nutrition	mature	high	net_assimilation	µmol CO2 m-2 s-1	leaf	11.1	0.2	6	0.9	0.3	6	2.51231	0.111436
Yang et al 2012	Citrus spp.	full nutrition	mature	low	biomass	g plant-1	root	2.2	0.1	11	1.9	0.2	11	0.146603	0.0131464
Yang et al 2012	Citrus spp.	full nutrition	mature	med	biomass	g plant-1	root	2.7	0.1	11	1.9	0.2	11	0.351398	0.0124521
Yang et al 2012	Citrus spp.	full nutrition	mature	high	biomass	g plant-1	root	3.1	0.2	11	1.9	0.2	11	0.489548	0.0152427
Yang et al 2012	Citrus spp.	full nutrition	mature	low	biomass	g plant-1	root	2.9	0.1	11	2.9	0.2	11	0	0.0059453
Yang et al 2012	Citrus spp.	full nutrition	mature	med	biomass	g plant-1	root	3.7	0.2	11	2.9	0.2	11	0.243622	0.00767808
Yang et al 2012	Citrus spp.	full nutrition	mature	high	biomass	g plant-1	root	4	0.1	11	2.9	0.2	11	0.321584	0.00538124
Yang et al 2012	Citrus spp.	full nutrition	mature	low	biomass	g plant-1	shoot	7.3	0.3	11	6.7	0.4	11	0.0857668	0.00525314
Yang et al 2012	Citrus spp.	full nutrition	mature	med	biomass	g plant-1	shoot	8	0.6	11	6.7	0.4	11	0.177334	0.00918927
Yang et al 2012	Citrus spp.	full nutrition	mature	high	biomass	g plant-1	shoot	8.2	0.5	11	6.7	0.4	11	0.202027	0.00728229
Yang et al 2012	Citrus spp.	full nutrition	mature	low	biomass	g plant-1	shoot	14.5	0.6	11	13.6	0.6	11	0.0640789	0.00365861
Yang et al 2012	Citrus spp.	full nutrition	mature	med	biomass	g plant-1	shoot	16.8	0.9	11	13.6	0.6	11	0.211309	0.00481626
Yang et al 2012	Citrus spp.	full nutrition	mature	high	biomass	g plant-1	shoot	15.9	0.7	11	13.6	0.6	11	0.156249	0.00388458
Yang et al 2012	Citrus spp.	full nutrition	mature	low	biomass	g plant-1	total	9.5	0.4	11	8.6	0.6	11	0.0995296	0.00664035
Yang et al 2012	Citrus spp.	full nutrition	mature	med	biomass	g plant-1	total	10.7	0.7	11	8.6	0.6	11	0.218482	0.00914735
Yang et al 2012	Citrus spp.	full nutrition	mature	high	biomass	g plant-1	total	11.3	0.7	11	8.6	0.6	11	0.273041	0.00870491
Yang et al 2012	Citrus spp.	full nutrition	mature	low	biomass	g plant-1	total	17.4	0.7	11	16.5	0.8	11	0.0531098	0.00396922
Yang et al 2012	Citrus spp.	full nutrition	mature	med	biomass	g plant-1	total	20.5	1.1	11	16.5	0.8	11	0.217065	0.00523002
Yang et al 2012	Citrus spp.	full nutrition	mature	high	biomass	g plant-1	total	19.9	0.8	11	16.5	0.8	11	0.187359	0.0039669
Yang et al 2012	Citrus spp.	full nutrition	mature	low	shoot.root.ratio	NA	ratio	3.31818	0.02	11	3.52632	0.1	11	-0.0608367	0.000840518
Yang et al 2012	Citrus spp.	full nutrition	mature	med	shoot.root.ratio	NA	ratio	2.96296	0.11	11	3.52632	0.1	11	-0.174064	0.00218245
Yang et al 2012	Citrus spp.	full nutrition	mature	high	shoot.root.ratio	NA	ratio	2.64516	0.01	11	3.52632	0.1	11	-0.287522	0.00081848
Yang et al 2012	Citrus spp.	full nutrition	mature	low	shoot.root.ratio	NA	ratio	5	0.03	11	4.68966	0.1	11	0.0640789	0.000490693
Yang et al 2012	Citrus spp.	full nutrition	mature	med	shoot.root.ratio	NA	ratio	4.54054	0.002	11	4.68966	0.1	11	-0.032313	0.000454887
Yang et al 2012	Citrus spp.	full nutrition	mature	high	shoot.root.ratio	NA	ratio	3.975	0.05	11	4.68966	0.1	11	-0.165334	0.000612914
Yang et al 2012	Citrus spp.	full nutrition	mature	low	mg_conc	mg g-1	root	2.03	0.1	11	1.78	0.03	11	0.131422	0.00271071
Yang et al 2012	Citrus spp.	full nutrition	mature	med	mg_conc	mg g-1	root	2.97	0.09	11	1.78	0.03	11	0.511949	0.00120233
Yang et al 2012	Citrus spp.	full nutrition	mature	high	mg_conc	mg g-1	root	3.92	0.08	11	1.78	0.03	11	0.789478	0.000700548
Yang et al 2012	Citrus spp.	full nutrition	mature	low	mg_conc	mg g-1	root	1.96	0.15	11	1.85	0.11	11	0.0577588	0.00939236
Yang et al 2012	Citrus spp.	full nutrition	mature	med	mg_conc	mg g-1	root	2.86	0.1	11	1.85	0.11	11	0.435636	0.00475798
Yang et al 2012	Citrus spp.	full nutrition	mature	high	mg_conc	mg g-1	root	4.06	0.17	11	1.85	0.11	11	0.785997	0.00528869
Yang et al 2012	Citrus spp.	full nutrition	mature	low	mg_conc	mg g-1	leaf	1.06	0.05	11	0.86	0.09	11	0.209092	0.0131769
Yang et al 2012	Citrus spp.	full nutrition	mature	med	mg_conc	mg g-1	leaf	1.52	0.03	11	0.86	0.09	11	0.569533	0.0113414
Yang et al 2012	Citrus spp.	full nutrition	mature	high	mg_conc	mg g-1	leaf	3.29	0.1	11	0.86	0.09	11	1.34171	0.0118757
Yang et al 2012	Citrus spp.	full nutrition	mature	low	mg_conc	mg g-1	leaf	0.91	0.05	11	0.84	0.03	11	0.0800427	0.00429447
Yang et al 2012	Citrus spp.	full nutrition	mature	med	mg_conc	mg g-1	leaf	1.28	0.06	11	0.84	0.03	11	0.421213	0.00347278
Yang et al 2012	Citrus spp.	full nutrition	mature	high	mg_conc	mg g-1	leaf	2.99	0.1	11	0.84	0.03	11	1.26963	0.00239407
Yilmaz et al 2017	Triticum durum	unfertilized	young	high	biomass	mg g-1	shoot	230	3	4	157	7.5	4	0.381834	0.00245217
Yilmaz et al 2017	Triticum durum	unfertilized	young	high	biomass	mg g-1	root	98	2.5	4	51	3.5	4	0.653142	0.0053605
Yilmaz et al 2017	Triticum durum	unfertilized	young	high	biomass	mg g-1	total	328	5.5	4	208	11	4	0.455476	0.00307796
Yilmaz et al 2017	Triticum durum	unfertilized	young	high	shoot.root.ratio	NA	ratio	2.4	0.05	4	3.1	0.1	4	-0.255933	0.00147461
Yilmaz et al 2017	Triticum durum	unfertilized	young	high	mg_conc	g kg-1	shoot	1.526	0.027	4	0.459	0.0025	4	1.20136	0.000342719
Yilmaz et al 2017	Triticum durum	unfertilized	young	high	mg_conc	g kg-1	root	1.687	0.0395	4	0.851	0.023	4	0.684295	0.00129266
Yilmaz et al 2017	Triticum durum	unfertilized	young	high	net_assimilation	µmol CO2 m-2 s-1	leaf	19.5	0.55	4	9.6	2.4	4	0.708651	0.0632955
Ze et al 2009 Biometals	spinach	unfertilized	young	high	biomass	g	total	2.3	0.1	3	1.6	0.1	3	0.362905	0.00579661
Zhang et al 2015	Poncirus trifoliata	unfertilized	young	high	biomass	g plant-1	leaf	0.87	0.04	4	0.67	0.05	4	0.261215	0.00768305
Zhang et al 2015	Poncirus trifoliata	unfertilized	young	high	biomass	g plant-1	stem	1.82	0.125	4	1.54	0.07	4	0.167054	0.00678324
Zhang et al 2015	Poncirus trifoliata	unfertilized	young	high	biomass	g plant-1	root	2.16	0.06	4	1.26	0.075	4	0.538997	0.00431469
Zhang et al 2015	Poncirus trifoliata	unfertilized	young	high	biomass	g plant-1	total	4.85	0.1	4	3.48	0.175	4	0.331946	0.00295394
Zhang et al 2015	Poncirus trifoliata	unfertilized	young	high	biomass	g plant-1	shoot	2.69	0.0825	4	2.21	0.06	4	0.196549	0.00168912
Zhang et al 2015	Poncirus trifoliata	unfertilized	young	high	shoot.root.ratio	NA	ratio	1.245	0.004	4	1.75	0.05	4	-0.34048	0.000826649
Zhou et al 2011	maize	unfertilized	young	high	biomass	g	total	3.3	0.1	3	2.2	0.1	3	0.405465	0.00298439

## Sheet: effect sizes_ROS
Reference	species	mg.class	measure	group	unit	type	mean.e	se.e	n.e	mean.c	se.c	n.c	yi	vi
Alsharafa 2017	Lycopersicum esculentum	high	lipid peroxidation	damage	nmol MDA mg-1 fresh weight	NA	1.4	0.057735	3	8.7	1.1547	3	0.040822	0.00255175
Alsharafa 2017	Lycopersicum esculentum	high	H2O2	ROS	µmol H2O2 g-1 fresh weight	NA	1.38	0.080829	3	1.63	0.034641	3	-0.0832307	0.000329082
Anza et al 2005	Capsicum annuum	high	SOD	scavenging	U mg-1 protein	enzyme	19.6	5	3	37.2	5	3	-0.0885721	0.00216242
Anza et al 2005	Capsicum annuum	high	GR	scavenging	U mg-1 protein	enzyme	2.9	0.5	3	19.6	7.5	3	-0.0754971	0.00341595
Anza et al 2005	Capsicum annuum	high	APX	scavenging	U mg-1 protein	enzyme	0.37	0.09	3	0.87	0.09	3	-0.295464	0.000502383
Anza et al 2005	Capsicum annuum	high	DHAR	scavenging	U mg-1 protein	enzyme	0.21	0.12	3	0.36	0.12	3	-0.247097	0.00188147
Anza et al 2005	Capsicum annuum	high	ASC	scavenging	nmol mg-1 protein	metabolite	133	25	3	627	25	3	-0.974998	0.0248314
Anza et al 2005	Capsicum annuum	high	GSH	scavenging	nmol mg-1 protein	metabolite	8	1.8	3	9.2	1.8	3	-1.25496	0.0246988
Blasco et al 2015	Brassica rapa	high	MDA	scavenging	mmol g-1 fresh weight	metabolite	13	0.04	10	13.3	0.4	10	-0.844378	0.0337749
Blasco et al 2015	Brassica rapa	very high	MDA	scavenging	mmol g-1 fresh weight	metabolite	14.6	0.5	10	13.3	0.4	10	0.641854	0.0335803
Blasco et al 2015	Brassica rapa	high	H2O2	ROS	mmol g-1 fresh weight	NA	10.3	0.1	10	11.3	0.1	10	-0.85349	0.0199071
Blasco et al 2015	Brassica rapa	very high	H2O2	ROS	mmol g-1 fresh weight	NA	11.7	0.2	10	11.3	0.1	10	-0.241162	0.00259782
Blasco et al 2015	Brassica rapa	high	SOD	scavenging	deltaO.D mg prot−1 min−1	enzyme	4.625	0.26	10	5.421	0.41	10	0.218254	0.0429901
Blasco et al 2015	Brassica rapa	very high	SOD	scavenging	deltaO.D mg prot−1 min−1	enzyme	7.261	0.85	10	5.421	0.41	10	-0.297534	0.00683007
Blasco et al 2015	Brassica rapa	high	APX	scavenging	deltaO.D mg prot−1 min−1	enzyme	0.227	0.01	10	0.194	0.03	10	-0.511471	0.0126825
Blasco et al 2015	Brassica rapa	very high	APX	scavenging	deltaO.D mg prot−1 min−1	enzyme	0.349	0.07	10	0.194	0.03	10	0.34484	0.00956372
Blasco et al 2015	Brassica rapa	high	CAT	scavenging	deltaO.D mg prot−1 min−1	enzyme	0.68	0.006	10	0.08	0.007	10	0.0699586	0.0111112
Blasco et al 2015	Brassica rapa	very high	CAT	scavenging	deltaO.D mg prot−1 min−1	enzyme	0.084	0.015	10	0.08	0.007	10	-0.315853	0.101279
Blasco et al 2015	Brassica rapa	high	ASC	scavenging	µmol g-1 fresh weight	metabolite	7.813	0.03	10	8.128	0.01	10	-0.392042	0.0867495
Blasco et al 2015	Brassica rapa	very high	ASC	scavenging	µmol g-1 fresh weight	metabolite	8.013	0.03	10	8.128	0.01	10	0.17185	0.000633684
Cakmak&Marschner 1992	Phaseolus vulgaris	low	ASC	scavenging	µmol g-1 fresh weight	metabolite	6.2	0.9	3	6	0.2	3	0.200671	0.000309407
Cakmak&Marschner 1992	Phaseolus vulgaris	med	ASC	scavenging	µmol g-1 fresh weight	metabolite	4.8	0.5	3	6	0.2	3	0.388223	0.00133799
Cakmak&Marschner 1992	Phaseolus vulgaris	high	ASC	scavenging	µmol g-1 fresh weight	metabolite	1.8	0.5	3	6	0.2	3	0.563211	0.00225163
Cakmak&Marschner 1992	Phaseolus vulgaris	high	ASC	scavenging	µmol g-1 fresh weight	metabolite	0.9	0.5	3	6	0.2	3	0.251314	1.74477e-06
Cakmak&Marschner 1992	Phaseolus vulgaris	high	SOD	scavenging	U g-1 fresh weight	enzyme	263	5	3	601	31	3	-1.16675	0.024565
Cakmak&Marschner 1992	Phaseolus vulgaris	high	APX	scavenging	µmol g-1 fresh wt min-1	enzyme	2	0.4	3	15.03	0.51	3	0.812268	0.000695023
Cakmak&Marschner 1992	Phaseolus vulgaris	high	DHAR	scavenging	nmol g-1 fresh wt min-1	enzyme	102	32	3	388	95	3	-0.505549	0.00069504
Cakmak&Marschner 1992	Phaseolus vulgaris	high	GR	scavenging	nmol g-1 fresh wt min-1	enzyme	91	28	3	301	18	3	-0.172469	0.00163779
Cakmak&Marschner 1992	Phaseolus vulgaris	high	CAT	scavenging	µmol g-1 fresh wt min-1	enzyme	1.87	0.21	3	2.87	0.32	3	0.590338	0.00069075
Chao et al 2012	rice	high	H2O2	ROS	µmol g-1 fresh wt	NA	25	0.7	4	28.2	0.8	4	-0.311588	0.000524481
Chao et al 2012	rice	high	SOD	scavenging	units mg-1 protein	enzyme	4.6	0.2	4	5.7	0.2	4	-0.637737	0.000773655
Chao et al 2012	rice	high	GR	scavenging	units mg-1 protein	enzyme	0.3	0.03	4	0.4	0.06	4	-0.473288	0.00499244
Chao et al 2012	rice	high	APX	scavenging	units mg-1 protein	enzyme	1.1	0.1	4	1.5	0.03	4	-0.447312	0.00495738
Chao et al 2012	rice	high	CAT	scavenging	units mg-1 protein	enzyme	0.062	0.003	4	0.069	0.003	4	-0.628609	0.0069642
Chou et al 2010	rice	high	ASC	scavenging	µmol g-1 fresh weight	metabolite	4.9	0.1	4	5.5	0.2	4	-1.60944	0.0123654
Chou et al 2010	rice	high	GSH	scavenging	nmol g-1 fresh wt	metabolite	53	9	4	155	5	4	-0.251314	0.0120465
Chou et al 2010	rice	high	SOD	scavenging	units mg-1 protein	enzyme	3	0.3	4	3.7	0.6	4	-1.18562	0.0152089
Chou et al 2010	rice	high	GR	scavenging	units mg-1 protein	enzyme	0.28	0.03	4	0.47	0.03	4	-0.0176996	0.00196803
Chou et al 2010	rice	high	APX	scavenging	units mg-1 protein	enzyme	2.5	0.02	4	3.2	0.2	4	-0.141079	0.00110064
Chou et al 2010	rice	high	CAT	scavenging	units mg-1 protein	enzyme	0.4	0.02	4	0.5	0.03	4	0.0327898	0.0221829
Chou et al 2010	rice	high	H2O2	ROS	µmol g-1 fresh weight	NA	20.9	0.8	4	21	1.2	4	-0.223144	0.0119618
Chou et al 2010	rice	high	MDA	scavenging	nmol g-1 fresh weight	metabolite	46.2	2.3	4	52	0.6	4	-1.20397	0.0782716
Chou et al 2010	rice	high	SOD	scavenging	units mg-1 protein	enzyme	2.76	0.16	4	2.82	0.17	4	-1.89712	0.309753
Chou et al 2010	rice	high	GR	scavenging	units mg-1 protein	enzyme	0.43	0.03	4	0.41	0.03	4	-0.826441	0.003022
Chou et al 2010	rice	high	APX	scavenging	units mg-1 protein	enzyme	1.15	0.12	4	1.21	0.18	4	-2.0169	0.0411514
Chou et al 2010	rice	high	CAT	scavenging	units mg-1 protein	enzyme	0.8	0.02	4	0.91	0.03	4	-1.33603	0.158373
Chou et al 2010	rice	high	ASC	scavenging	µmol g-1 fresh weight	metabolite	2.68	0.17	4	2.85	0.11	4	-1.19625	0.0982507
Chou et al 2010	rice	high	GSH	scavenging	nmol g-1 fresh wt	metabolite	150	10	4	125	8	4	-0.428374	0.025043
da Silva et al 2014	coffee	high	H2O2	ROS	g-1 fresh weight	NA	932	7	3	1147	30	3	-0.207572	0.000740505
da Silva et al 2014	coffee	high	H2O2	ROS	g-1 fresh weight	NA	693	3	3	924	6	3	-0.287682	6.09059e-05
da Silva et al 2014	coffee	high	ASC	scavenging	µg g-1 fresh weight	metabolite	288	32	3	867	39	3	-1.10208	0.0143691
da Silva et al 2014	coffee	high	ASC	scavenging	µg g-1 fresh weight	metabolite	384	17	3	940	1	3	-0.895237	0.00196104
da Silva et al 2014	coffee	high	lipid peroxidation	damage	μmol MDA g−1 fresh weight	NA	331	0.3	3	571	29	3	-0.545271	0.00258025
da Silva et al 2014	coffee	high	lipid peroxidation	damage	μmol MDA g−1 fresh weight	NA	195	2	3	340	8	3	-0.555946	0.000658827
da Silva et al 2014	coffee	high	SOD	scavenging	U g-1 fresh weight	enzyme	713	2	3	788	0.1	3	-0.100017	7.8844e-06
da Silva et al 2014	coffee	high	SOD	scavenging	U g-1 fresh weight	enzyme	751	2	3	779	4	3	-0.0366054	3.34582e-05
da Silva et al 2014	coffee	high	CAT	scavenging	µmol H2O2 min-1 mg-1 fresh weight	enzyme	1.14	0.02	3	1.94	0.02	3	-0.53166	0.000414068
da Silva et al 2014	coffee	high	CAT	scavenging	µmol H2O2 min-1 mg-1 fresh weight	enzyme	1.63	0.02	3	2	0.01	3	-0.204567	0.000175551
da Silva et al 2014	coffee	high	APX	scavenging	µmol AsA min-1 mg-1 fresh weight	enzyme	6.8	0.1	3	12.7	0.002	3	-0.624679	0.000216288
da Silva et al 2014	coffee	high	APX	scavenging	µmol AsA min-1 mg-1 fresh weight	enzyme	4.7	0.1	3	11.5	0.1	3	-0.894785	0.000528308
da Silva et al 2017	coffee	high	H2O2	ROS	µmol g-1 fresh weight	NA	16.3	0.3	5	30.6	2.8	5	0.0200676	0.0089999
da Silva et al 2017	coffee	high	SOD	scavenging	U µg-1 protein	enzyme	4.65	0.05	5	5.64	0.05	5	-0.510826	0.0267222
da Silva et al 2017	coffee	high	CAT	scavenging	µmol H2O2 min-1 µg-1 protein	enzyme	0.042	0.002	5	0.093	0.002	5	-1.65248	0.101864
da Silva et al 2017	coffee	high	APX	scavenging	µmol AsA min-1 µg-1 protein	enzyme	1.2	0.02	5	2.17	0.02	5	0.0539731	0.0281764
da Silva et al 2017	coffee	high	ASC	scavenging	µmol mg-1 fresh weight	metabolite	4.35	0.14	5	4.81	0.1	5	0.107143	0.000959757
da Silva et al 2017	coffee	high	MDAR	scavenging	μmol AsA min−1 mg protein−1	enzyme	29.2	0.9	5	50.7	0.2	5	0.0148886	0.00481003
da Silva et al 2017	coffee	high	DHAR	scavenging	μmol AsA min−1 mg protein−1	enzyme	0.1	0.001	5	0.2	0.001	5	0.505485	0.00501866
da Silva et al 2017	coffee	high	GR	scavenging	ηmol NADPH min−1 mg protein−1	enzyme	42.9	3.4	5	93.2	1.9	5	0.587728	0.00499241
da Silva et al 2017	coffee	high	MDA	scavenging	µmol mg-1 fresh weight	metabolite	170	4	5	240	4	5	1.09591	0.00500947
Ding et al 2008	rice	med	SOD	scavenging	unit mg-1 protein	enzyme	9.9	0.4	3	11.2	0.1	3	0.473849	0.00504383
Ding et al 2008	rice	high	SOD	scavenging	unit mg-1 protein	enzyme	8.3	0.2	3	11.2	0.1	3	0.503905	0.00292517
Ding et al 2008	rice	med	CAT	scavenging	mmol min-1 mg-1 protein	enzyme	0.85	0.06	3	1.17	0.04	3	0.152969	0.00492351
Ding et al 2008	rice	high	CAT	scavenging	mmol min-1 mg-1 protein	enzyme	0.81	0.02	3	1.17	0.04	3	-0.440015	0.00500462
Ding et al 2008	rice	med	POD	scavenging	mmol min-1 mg-1 protein	enzyme	0.47	0.01	3	0.87	0.06	3	-0.506649	0.00500337
Ding et al 2008	rice	high	POD	scavenging	mmol min-1 mg-1 protein	enzyme	0.302	0.002	3	0.87	0.06	3	-0.551391	0.00500255
Ding et al 2008	rice	med	MDA	scavenging	mmol g-1 fresh weight	metabolite	4.73	0.28	3	5.77	0.14	3	0	0.00661157
Ding et al 2008	rice	high	MDA	scavenging	mmol g-1 fresh weight	metabolite	3.76	0.06	3	5.77	0.14	3	-0.174353	0.0666703
Farhat et al 2015	sulla carnosa	high	MDA	scavenging	nmol g-1 fresh weight	metabolite	2.6	0.6	6	11.2	0.9	6	-0.359195	0.0667061
Farhat et al 2015	sulla carnosa	med	MDA	scavenging	nmol g-1 fresh weight	metabolite	6.8	2	6	11.2	0.9	6	0.392278	0.0198075
Farhat et al 2015	sulla carnosa	low	MDA	scavenging	nmol g-1 fresh weight	metabolite	6.6	0.4	6	11.2	0.9	6	-0.111226	0.00271071
Farzadfar et al 2017	Tanacetum parthenium	low	H2O2	ROS	µmol g-1 dry weight	NA	8.6	0.8	3	22.8	2.9	3	-0.732368	0.0110889
Farzadfar et al 2017	Tanacetum parthenium	med	H2O2	ROS	µmol g-1 dry weight	NA	6.5	0.6	3	22.8	2.9	3	-0.100083	0.0594594
Farzadfar et al 2017	Tanacetum parthenium	high	H2O2	ROS	µmol g-1 dry weight	NA	9.8	1.3	3	22.8	2.9	3	0.397683	0.0177205
Mengutay et al 2013	wheat	high	SOD	scavenging	U g-1 FW	enzyme	110	8	4	110	4	4	-0.115513	0.00173881
Mengutay et al 2013	wheat	high	GR	scavenging	µmol NADPH g-1 fresh weight min-1	enzyme	21	2	4	25	6	4	-1.07313	0.0298765
Mengutay et al 2013	wheat	high	APX	scavenging	µmol H2O2 g-1 fresh weight min-1	enzyme	31.7	4.6	4	45.4	9.7	4	-0.209721	0.0362966
Mengutay et al 2013	wheat	high	CAT	scavenging	µmol H2O2 g-1 fresh weight min-1	enzyme	2712	181	4	1832	227	4	-0.517943	0.0155538
Mengutay et al 2013	maize	high	SOD	scavenging	U g-1 FW	enzyme	102	5	4	114	2	4	-0.24686	0.00397025
Mengutay et al 2013	maize	high	GR	scavenging	µmol NADPH g-1 fresh weight min-1	enzyme	5	0.3	4	10.4	0.9	4	-0.223144	0.0061
Mengutay et al 2013	maize	high	APX	scavenging	µmol H2O2 g-1 fresh weight min-1	enzyme	19	1	4	21	5	4	-0.00477328	0.00473047
Mengutay et al 2013	maize	high	CAT	scavenging	µmol H2O2 g-1 fresh weight min-1	enzyme	768	47	4	516	61	4	-0.118264	0.00261154
Polle et al 1994	Picea abies	high	ASC	scavenging	µmol g-1 dry weight	metabolite	30.2	2.28079	5	29.6	1.69941	5	-0.0215062	0.00699476
Polle et al 1994	Picea abies	high	GSH	scavenging	µmol g-1 dry weight	metabolite	1.2	0.178885	5	2	0.134164	5	0.047628	0.0102215
Polle et al 1994	Picea abies	high	SOD	scavenging	units g-1 dry weight	enzyme	382	102.859	5	1994	341.671	5	-0.0508584	0.0330181
Polle et al 1994	Picea abies	high	APX	scavenging	U g-1 dry weight	enzyme	177	9.09	5	167.7	26.8	5	-0.128833	0.00171183
Polle et al 1994	Picea abies	high	MDAR	scavenging	U g-1 dry weight	enzyme	56.0888	1.07	5	50.39	1.23	5	-0.0615022	0.00551341
Polle et al 1994	Picea abies	high	GR	scavenging	U g-1 dry weight	enzyme	12.18	0.54	5	12	0.64	5	0.182322	0.00854044
Rehman et al 2018	sunflower	high	SOD	scavenging	mol U mg-1 protein	enzyme	1.52	0.03	6	1.28	0.02	6	-0.120446	0.00158879
Rehman et al 2018	sunflower	high	CAT	scavenging	μmol min−1 mg−1 protein	enzyme	0.22	0.003	6	0.18	0.002	6	-0.21441	0.00312151
Rehman et al 2018	sunflower	high	POD	scavenging	μmol min−1 mg−1 protein	enzyme	1.15	0.03	6	0.78	0.02	6	-0.287682	0.0325
Rehman et al 2018	sunflower	high	ASC	scavenging	μmol ascorbate g−1 DW	metabolite	2.09	0.07	6	1.19	0.04	6	-0.310155	0.00866446
Rehman et al 2018	sunflower	high	GSH	scavenging	µmol GSH g-1 dry weight	metabolite	0.36	0.0004	6	0.28	0.0002	6	-0.106972	0.00423167
Tang et al 2012	citrus	high	CAT	scavenging	µmol g-1 protein s-1	enzyme	3.8	0.4	5	2	0.3	5	-0.629835	0.00871159
Tang et al 2012	citrus	high	SOD	scavenging	10^5 units g-1 protein	enzyme	2.3	0.2	5	5.4	0.6	5	-0.193017	0.000194213
Tang et al 2012	citrus	high	GR	scavenging	µmol g-1 protein s-1	enzyme	1.1	0.04	5	1.4	0.05	5	-0.79493	0.00273005
Tang et al 2012	citrus	high	DHAR	scavenging	µmol g-1 protein s-1	enzyme	0.51	0.06	5	0.41	0.07	5	-0.592406	0.000362723
Tang et al 2012	citrus	high	MDAR	scavenging	µmol g-1 protein s-1	enzyme	10.1	0.5	5	13.6	0.9	5	-0.100521	0.00146803
Tang et al 2012	citrus	high	APX	scavenging	µmol g-1 protein s-1	enzyme	31	3.3	5	51.7	1.9	5	-0.551757	0.000965552
Tang et al 2012	citrus	high	ASC	scavenging	µmol g-1 protein	metabolite	192	15	3	136	8	3	-0.693147	0.000125
Tang et al 2012	citrus	high	GSH	scavenging	µmol g-1 protein	metabolite	29.6	1.4	3	27.6	2.6	3	-0.775876	0.00669681
Tang et al 2012	citrus	high	DHA	scavenging	µmol g-1 protein	metabolite	3.5	0.9	3	4.8	0.9	3	-0.34484	0.000831411
Tang et al 2012	citrus	high	GSSG	scavenging	µmol GSH g-1 protein	metabolite	2.5	0.5	3	3.7	0.8	3	0.0229895	0.00660851
Kumar Tewari et al 2004	maize	high	H2O2	ROS	µmol 100mg−1 fresh weight	NA	2	0.071	3	1.92	0.069	3	-0.136859	0.00782465
Kumar Tewari et al 2004	maize	high	lipid peroxidation	damage	nmol MDA equivalent 100mg−1 fresh weight	NA	2.65	0.038	3	2.88	0.032	3	-0.264693	0.00911942
Kumar Tewari et al 2004	maize	high	CAT	scavenging	µmol H2O2 mg−1 protein	enzyme	90.7	2.61	3	99.1	3.62	3	-0.213093	0.00303874
Kumar Tewari et al 2004	maize	high	POD	scavenging	units mg-1 protein	enzyme	17.47	1.02	3	18.84	0.05	3	-0.346625	0.00489779
Kumar Tewari et al 2004	maize	high	APX	scavenging	µmol AsA oxidized mg−1 protein	enzyme	0.16	0.002	3	0.215	0.004	3	-0.500775	0.00413249
Kumar Tewari et al 2004	maize	high	SOD	scavenging	units mg-1 protein	enzyme	7.92	0.32	3	10.14	0.16	3	-1.24653	0.00329661
Kumar Tewari et al 2006	mulberry	high	H2O2	ROS	µmol 100mg−1 fresh weight	NA	0.52	0.08	3	1.67	0.05	3	-1.49165	0.00190008
Kumar Tewari et al 2006	mulberry	high	TBARS	damage	nmol MDA mg-1 fresh weight	NA	13.09	0.14	3	5.81	0.14	3	-1.08619	0.00277799
Kumar Tewari et al 2006	mulberry	high	ASC	scavenging	µmol 100mg−1 fresh weight	metabolite	0.38	0.01	3	0.63	0.001	3	-0.701378	0.00457312
Kumar Tewari et al 2006	mulberry	high	SOD	scavenging	units mg-1 protein	enzyme	8.5	0.3	3	10.1	0.2	3	-0.271422	0.00571627
Kumar Tewari et al 2006	mulberry	high	CAT	scavenging	mmol H2O2 mg-1 protein	enzyme	1.57	0.02	3	0.87	0.02	3	-0.287682	0.00477769
Kumar Tewari et al 2006	mulberry	high	APX	scavenging	mol AsA oxid. mg-1 protein	enzyme	0.93	0.02	3	1.27	0.01	3	-0.971457	0.00213258
Kumar Tewari et al 2006	mulberry	high	POD	scavenging	units mg-1 protein	enzyme	26.9	0.7	3	50.9	0.5	3	-1.08181	0.00457212
Tränkner et al 2016	barley	med	H2O2	ROS	µmol g-1 fresh weight	NA	0.38	0.01	12	0.61	0.04	12	-1.09861	0.00127677
Tränkner et al 2016	barley	high	H2O2	ROS	µmol g-1 fresh weight	NA	0.39	0.01	12	0.61	0.04	12	-0.526093	0.00219925
Tränkner et al 2016	barley	med	APX	scavenging	µmol H2O2 g−1 fresh weight min-1	enzyme	2.4	0.2	6	4.5	0.02	6	-1.29928	0.00269112
Tränkner et al 2016	barley	high	APX	scavenging	µmol H2O2 g−1 fresh weight min-1	enzyme	0.9	0.1	6	4.5	0.02	6	-0.739667	0.00208879
Tränkner et al 2016	barley	med	GR	scavenging	µmol NADPH g-1 fresh weight min-1	enzyme	0.28	0.02	6	0.36	0.03	6	-0.405465	0.00268642
Tränkner et al 2016	barley	high	GR	scavenging	µmol NADPH g-1 fresh weight min-1	enzyme	0.11	0.01	6	0.36	0.03	6	-0.628609	0.00371142
Tränkner et al 2016	barley	med	SOD	scavenging	U g-1 fresh weight min-1	enzyme	112	4	6	114	3	6	-0.628609	0.00225309
Tränkner et al 2016	barley	high	SOD	scavenging	U g-1 fresh weight min-1	enzyme	99	2	6	114	3	6	0.117783	0.0179012
Uzilday et al 2017	cotton	low	H2O2	ROS	nmol g-1 fresh weight	NA	88	5	6	86	5	6	-0.644357	0.0190703
Uzilday et al 2017	cotton	med	H2O2	ROS	nmol g-1 fresh weight	NA	75	5	6	86	5	6	-0.470004	0.0164
Uzilday et al 2017	cotton	high	H2O2	ROS	nmol g-1 fresh weight	NA	66	5	6	86	5	6	-0.0228147	0.000913984
Uzilday et al 2017	cotton	low	TBARS	damage	nmol g-1 fresh weight	NA	80	3	6	99	4	6	0.0932575	0.00207734
Uzilday et al 2017	cotton	med	TBARS	damage	nmol g-1 fresh weight	NA	70	4	6	99	4	6	-0.0926588	0.000172574
Uzilday et al 2017	cotton	high	TBARS	damage	nmol g-1 fresh weight	NA	60	3	6	99	4	6	0.0347861	0.00037052
Uzilday et al 2017	cotton	low	SOD	scavenging	U mg-1 protein	enzyme	0.23	0.01	6	0.8	0.03	6	-0.158804	0.00888043
Uzilday et al 2017	cotton	med	SOD	scavenging	U mg-1 protein	enzyme	0.18	0.004	6	0.8	0.03	6	0.292237	0.0194241
Uzilday et al 2017	cotton	high	SOD	scavenging	U mg-1 protein	enzyme	0.27	0.01	6	0.8	0.03	6	0.157092	0.0258539
Uzilday et al 2017	cotton	low	CAT	scavenging	U mg-1 protein	enzyme	121	2	6	244	16	6	0.587214	0.0641428
Uzilday et al 2017	cotton	med	CAT	scavenging	U mg-1 protein	enzyme	186	7	6	244	16	6	2.14007	0.0077341
Uzilday et al 2017	cotton	high	CAT	scavenging	U mg-1 protein	enzyme	183	4	6	244	16	6	0.0487902	0.039544
Uzilday et al 2017	cotton	low	POD	scavenging	U mg-1 protein	enzyme	67	3	6	177	2	6	-0.0395259	1.62574e-05
Uzilday et al 2017	cotton	med	POD	scavenging	U mg-1 protein	enzyme	60	4	6	177	2	6	-0.0142497	1.55306e-05
Uzilday et al 2017	cotton	high	POD	scavenging	U mg-1 protein	enzyme	59	2	6	177	2	6	-0.0883856	0.00248606
Uzilday et al 2017	cotton	low	APX	scavenging	U mg-1 protein	enzyme	2.6	0.03	6	4.4	0.2	6	-0.0883856	0.00196323
Uzilday et al 2017	cotton	med	APX	scavenging	U mg-1 protein	enzyme	1.2	0.03	6	4.4	0.2	6	-0.758693	0.00245493
Uzilday et al 2017	cotton	high	APX	scavenging	U mg-1 protein	enzyme	2.1	0.01	6	4.4	0.2	6	-0.119392	0.00131005
Uzilday et al 2017	cotton	low	GR	scavenging	U mg-1 protein	enzyme	0.15	0.004	6	0.225	0.01	6	-0.133991	0.00170251
Uzilday et al 2017	cotton	med	GR	scavenging	U mg-1 protein	enzyme	0.12	0.005	6	0.225	0.01	6	-0.541296	0.00193633
Uzilday et al 2017	cotton	high	GR	scavenging	U mg-1 protein	enzyme	0.12	0.002	6	0.225	0.01	6	-0.189242	0.0263265
Uzilday et al 2017	cotton	low	GSH	scavenging	µmol g-1 fresh weight	metabolite	4.5	0.4	6	4	0.4	6	0	0.0118906
Uzilday et al 2017	cotton	med	GSH	scavenging	µmol g-1 fresh weight	metabolite	2.1	0.2	6	4	0.4	6	-0.322773	0.0129691
Uzilday et al 2017	cotton	high	GSH	scavenging	µmol g-1 fresh weight	metabolite	2.5	0.2	6	4	0.4	6	-0.0113767	0.00639937
Yang et al 2012	citrus	low	APX	scavenging	µmol m-2 s-1	enzyme	303	8	4	331	14	4	0	0.00561516
Yang et al 2012	citrus	med	APX	scavenging	µmol m-2 s-1	enzyme	303	4	4	331	14	4	-0.0849567	0.0150063
Yang et al 2012	citrus	high	APX	scavenging	µmol m-2 s-1	enzyme	155	4	4	331	14	4	-0.320168	0.0123658
Yang et al 2012	citrus	low	APX	scavenging	µmol m-2 s-1	enzyme	276	6	4	311	9	4	-0.529259	0.0206631
Yang et al 2012	citrus	med	APX	scavenging	µmol m-2 s-1	enzyme	272	8	4	311	9	4	-1.15497	0.0139001
Yang et al 2012	citrus	high	APX	scavenging	µmol m-2 s-1	enzyme	181	6	4	311	9	4	-0.126752	0.00299803
Yang et al 2012	citrus	low	MDAR	scavenging	µmol m-2 s-1	enzyme	24	3	4	29	3	4	-0.19671	0.00415793
Yang et al 2012	citrus	med	MDAR	scavenging	µmol m-2 s-1	enzyme	29	1	4	29	3	4	-0.370374	0.0096992
Yang et al 2012	citrus	high	MDAR	scavenging	µmol m-2 s-1	enzyme	21	1	4	29	3	4	0.0339016	0.00527825
Yang et al 2012	citrus	low	MDAR	scavenging	µmol m-2 s-1	enzyme	43.7	2	4	44.2	2.9	4	0.0339016	0.00379677
Yang et al 2012	citrus	med	MDAR	scavenging	µmol m-2 s-1	enzyme	44.2	1.6	4	44.2	2.9	4	-0.422857	0.00453409
Yang et al 2012	citrus	high	MDAR	scavenging	µmol m-2 s-1	enzyme	40.6	4.2	4	44.2	2.9	4	-0.0588405	0.0020663
Yang et al 2012	citrus	low	DHAR	scavenging	µmol m-2 s-1	enzyme	5.3	0.1	4	7.3	0.8	4	-0.188052	0.0125383
Yang et al 2012	citrus	med	DHAR	scavenging	µmol m-2 s-1	enzyme	4.3	0.4	4	7.3	0.8	4	-0.356675	0.00558517
Yang et al 2012	citrus	high	DHAR	scavenging	µmol m-2 s-1	enzyme	2.3	0.1	4	7.3	0.8	4	-0.189757	0.00749187
Yang et al 2012	citrus	low	DHAR	scavenging	µmol m-2 s-1	enzyme	7.4	0.2	4	8.4	0.4	4	-0.462624	0.0150987
Yang et al 2012	citrus	med	DHAR	scavenging	µmol m-2 s-1	enzyme	6.9	0.3	4	8.4	0.4	4	-0.81093	0.0124314
Yang et al 2012	citrus	high	DHAR	scavenging	µmol m-2 s-1	enzyme	5.8	0.5	4	8.4	0.4	4	-0.0202027	0.0593359
Yang et al 2012	citrus	low	GR	scavenging	µmol m-2 s-1	enzyme	9	0.4	4	8.7	0.5	4	-0.653926	0.0492686
Yang et al 2012	citrus	med	GR	scavenging	µmol m-2 s-1	enzyme	9	0.2	4	8.7	0.5	4	-0.653926	0.0980852
Yang et al 2012	citrus	high	GR	scavenging	µmol m-2 s-1	enzyme	5.7	0.2	4	8.7	0.5	4	0.405465	0.0415519
Yang et al 2012	citrus	low	GR	scavenging	µmol m-2 s-1	enzyme	6.6	0.1	4	7	0.3	4	0.670158	0.0234625
Yang et al 2012	citrus	med	GR	scavenging	µmol m-2 s-1	enzyme	5.8	0.6	4	7	0.3	4	0.897942	0.0199668
Yang et al 2012	citrus	high	GR	scavenging	µmol m-2 s-1	enzyme	4.9	0.3	4	7	0.3	4	0.438255	0.0266493
Yang et al 2012	citrus	low	SOD	scavenging	10^5 units m-2	enzyme	6.7	0.3	4	8.1	0.6	4	0.559616	0.0173469
Yang et al 2012	citrus	med	SOD	scavenging	10^5 units m-2	enzyme	5.1	0.5	4	8.1	0.6	4	0.916291	0.02
Yang et al 2012	citrus	high	SOD	scavenging	10^5 units m-2	enzyme	3.6	0.3	4	8.1	0.6	4	0.0909718	0.00415793
Yang et al 2012	citrus	low	SOD	scavenging	10^5 units m-2	enzyme	4.9	0.9	4	5	0.8	4	-0.154151	0.00535399
Yang et al 2012	citrus	med	SOD	scavenging	10^5 units m-2	enzyme	2.6	0.4	4	5	0.8	4	-0.741937	0.00476757
Yang et al 2012	citrus	high	SOD	scavenging	10^5 units m-2	enzyme	2.6	0.7	4	5	0.8	4	0	0.0103306
Yang et al 2012	citrus	low	CAT	scavenging	µmol m-2 s-1	enzyme	33	5	4	22	3	4	-0.200671	0.00515254
Yang et al 2012	citrus	med	CAT	scavenging	µmol m-2 s-1	enzyme	43	3	4	22	3	4	-0.788457	0.00296612
Yang et al 2012	citrus	high	CAT	scavenging	µmol m-2 s-1	enzyme	54	2	4	22	3	4	0.258511	0.00095546
Yang et al 2012	citrus	low	CAT	scavenging	µmol m-2 s-1	enzyme	31	4	4	20	2	4	0.262364	0.00117175
Yang et al 2012	citrus	med	CAT	scavenging	µmol m-2 s-1	enzyme	35	3	4	20	2	4	0.24686	0.000774316
Yang et al 2012	citrus	high	CAT	scavenging	µmol m-2 s-1	enzyme	50	5	4	20	2	4	0.382019	0.00752781
Yang et al 2012	citrus	low	ASC	scavenging	mmol m-2	metabolite	2.3	0.1	4	2.1	0.1	4	0.385662	0.011113
Yang et al 2012	citrus	med	ASC	scavenging	mmol m-2	metabolite	1.8	0.1	4	2.1	0.1	4	0.189426	0.00570381
Yang et al 2012	citrus	high	ASC	scavenging	mmol m-2	metabolite	1	0.05	4	2.1	0.1	4	-0.271934	0.144133
Yang et al 2012	citrus	low	ASC	scavenging	mmol m-2	metabolite	2.2	0.2	4	2.2	0.1	4	-0.336472	0.241633
Yang et al 2012	citrus	med	ASC	scavenging	mmol m-2	metabolite	1.8	0.1	4	2.2	0.1	4	-1.09861	0.163265
Yang et al 2012	citrus	high	ASC	scavenging	mmol m-2	metabolite	1	0.03	4	2.2	0.1	4	0.251314	0.294785
Yang et al 2012	citrus	low	GSH	scavenging	µmol m-2	metabolite	259	7	4	200	3	4	-0.847298	0.211451
Yang et al 2012	citrus	med	GSH	scavenging	µmol m-2	metabolite	260	8	4	200	3	4	-0.559616	0.246173
Yang et al 2012	citrus	high	GSH	scavenging	µmol m-2	metabolite	256	6	4	200	3	4	-0.766172	0.0243327
Yang et al 2012	citrus	low	GSH	scavenging	µmol m-2	metabolite	274	16	4	187	12	4	-1.26695	0.0385682
Yang et al 2012	citrus	med	GSH	scavenging	µmol m-2	metabolite	275	23	4	187	12	4	-1.96009	0.0560682
Yang et al 2012	citrus	high	GSH	scavenging	µmol m-2	metabolite	226	9	4	187	12	4	-0.750306	0.045474
Yang et al 2012	citrus	low	DHA	scavenging	mmol m-2	metabolite	0.16	0.04	4	0.21	0.06	4	-1.71172	0.00900358
Yang et al 2012	citrus	med	DHA	scavenging	mmol m-2	metabolite	0.15	0.06	4	0.21	0.06	4	-1.79176	0.0308642
Yang et al 2012	citrus	high	DHA	scavenging	mmol m-2	metabolite	0.07	0.02	4	0.21	0.06	4	-0.457241	0.0224
Yang et al 2012	citrus	low	DHA	scavenging	mmol m-2	metabolite	0.09	0.03	4	0.07	0.03	4	-1.00247	0.0153868
Yang et al 2012	citrus	med	DHA	scavenging	mmol m-2	metabolite	0.03	0.005	4	0.07	0.03	4	-1.16499	0.027013
Yang et al 2012	citrus	high	DHA	scavenging	mmol m-2	metabolite	0.04	0.01	4	0.07	0.03	4	-0.00716849	0.000924998
Yang et al 2012	citrus	low	GSSG	scavenging	µmol m-2	metabolite	33	3	4	71	9	4	-0.377294	0.00317186
Yang et al 2012	citrus	med	GSSG	scavenging	µmol m-2	metabolite	20	3	4	71	9	4	-0.510826	0.00272676
Yang et al 2012	citrus	high	GSSG	scavenging	µmol m-2	metabolite	10	2	4	71	9	4	-1.4604	0.0597117
Yang et al 2012	citrus	low	GSSG	scavenging	µmol m-2	metabolite	34	7	4	72	4	4	-0.498991	0.0929625
Yang et al 2012	citrus	med	GSSG	scavenging	µmol m-2	metabolite	13	1	4	72	4	4	-0.528844	0.0101304
Yang et al 2012	citrus	high	GSSG	scavenging	µmol m-2	metabolite	12	2	4	72	4	4	-0.04652	0.00219318
Yang et al 2012	citrus	low	MDA	scavenging	µmol m-2	metabolite	6.9	0.9	4	10.9	0.8	4	0.792238	0.00665629
Yang et al 2012	citrus	med	MDA	scavenging	µmol m-2	metabolite	4	0.4	4	10.9	0.8	4	-0.123379	0.00171221
Yang et al 2012	citrus	high	MDA	scavenging	µmol m-2	metabolite	3.4	0.5	4	10.9	0.8	4	-0.299658	0.000660355
Yang et al 2012	citrus	low	MDA	scavenging	µmol m-2	metabolite	13.9	0.3	4	14	0.3	4	-0.319523	0.00615152
Yang et al 2012	citrus	med	MDA	scavenging	µmol m-2	metabolite	9.6	0.5	4	14	0.3	4	-0.367725	0.00177848
Yang et al 2012	citrus	high	MDA	scavenging	µmol m-2	metabolite	8.4	0.4	4	14	0.3	4	-0.615761	0.00520894
Ze et al 2009 Biometals	Spinacia oleracea	high	SOD	scavenging	unit/mg chl min	enzyme	20.54	1.03	3	12.39	0.62	3	-1.05807	0.0048001
Ze et al 2009 Biometals	Spinacia oleracea	high	CAT	scavenging	unit/mg chl min	enzyme	68.45	3.42	3	38.03	1.9	3	-0.198747	0.00409295
Ze et al 2009 Biometals	Spinacia oleracea	high	APX	scavenging	unit/mg chl min	enzyme	147.56	7.38	3	49.32	2.47	3	-0.428253	0.000843354
Ze et al 2009 Biometals	Spinacia oleracea	high	GR	scavenging	nmol GSSG/mg chl min	enzyme	4.69	0.23	3	2.92	0.15	3	-0.640779	0.0831427
Ze et al 2009 Biometals	Spinacia oleracea	high	GSH	scavenging	ng/mg chl	metabolite	480	20	3	290	10	3	-1.91082	0.17615
Ze et al 2009 Biometals	Spinacia oleracea	high	GSSG	scavenging	µg/mg chl	metabolite	2.82	0.14	3	2.42	0.12	3	-0.85499	0.0698688
Ze et al 2009 Biometals	Spinacia oleracea	high	MDA	scavenging	nmol/mg chl	metabolite	415.7	20.8	3	645.47	32.28	3	-0.538997	0.437642
Ze et al 2009 Biometals	Spinacia oleracea	high	O2°-	ROS	µmol/mg chl min	NA	80.14	4.01	3	133.01	6.65	3	-1.5506	0.0369225
Ze et al 2009 Biometals	Spinacia oleracea	high	H2O2	ROS	µmol/mg chl min	NA	50.58	2.53	3	87.79	4.39	3	-0.139762	0.0889048
Zhang et al 2015	Poncirus trifoliata	high	SOD	scavenging	U mg-1 fresh weight	enzyme	546	21.5	4	572	14.5	4	-1.82685	0.0193164
Zhang et al 2015	Poncirus trifoliata	high	CAT	scavenging	mg g-1 fresh weight min-1	enzyme	1.59	0.095	4	0.72	0.04	4	-0.166497	0.00388231
